# Supplementary material for: Impact of Pharmacist-Led Interventions on Patient Outcomes in Gulf Cooperation Council Countries: A Systematic Review and Meta-Analysis
Source: Pharmacy (Basel). 2026 Jul 6;14(4):102. doi: 10.3390/pharmacy14040102 (PMC13415103; doi:10.3390/pharmacy14040102)
Supplement: Supplementary file 1 [file pharmacy-14-00102-s001.zip › Supplementary File S1.xlsx]

## Sheet: RawfromDBs
					111
is_dup_doi	is_dup_title_year	is_duplicate_overall	suggest_keep	suggest_remove	dedup_action	raw_record_id	pmid	title	authors	citation	first_author	journal/book	publication_year	create_date	pmcid	nihms_id	doi	database_source	author_full_names	author(s)_id	year	source_title	volume	issue	art._no.	page_start	page_end	cited_by	link	affiliations	authors_with_affiliations	abstract	author_keywords	index_keywords	correspondence_address	editors	publisher	issn	isbn	coden	pubmed_id	language_of_original_document	abbreviated_source_title	document_type	publication_stage	open_access	source	eid	publication_type
TRUE	FALSE	TRUE	TRUE	FALSE	Keep	1	29754251	Impact of medication reconciliation and review and counselling, on adverse drug events and healthcare resource use	Al-Hashar A, Al-Zakwani I, Eriksson T, Sarakbi A, Al-Zadjali B, Al Mubaihsi S, Al Za'abi M.	Int J Clin Pharm. 2018 Oct;40(5):1154-1164. doi: 10.1007/s11096-018-0650-8. Epub 2018 May 12.	Al-Hashar A	Int J Clin Pharm	2018	2018-05-14			10.1007/s11096-018-0650-8	PubMed
FALSE	FALSE	FALSE	TRUE	FALSE	Keep	2	38533422	Impact of an educational flyer and sensitization on performance-enhancement attitudes of bodybuilders in United Arab Emirates	Thomas D, Shabeek AA, Ahmed H, Mohammed M, Kawaguchi-Suzuki M, Anderson A, Gopakumar A, Alhosani R, Khalifa S, Mottram D.	F1000Res. 2024 Apr 16;12:208. doi: 10.12688/f1000research.130700.2. eCollection 2023.	Thomas D	F1000Res	2024	2024-03-27	PMC10964001		10.12688/f1000research.130700.2	PubMed
TRUE	FALSE	TRUE	TRUE	FALSE	Keep	3	39318717	The effects of multifactorial pharmacist-led intervention protocol on medication optimisation and adherence among patients with type 2 diabetes: A randomised control trial	El-Deyarbi M, Ahmed L, King J, Abubackar S, Al Juboori A, Mansour NA, Aburuz S.	F1000Res. 2024 Sep 16;13:493. doi: 10.12688/f1000research.146517.2. eCollection 2024.	El-Deyarbi M	F1000Res	2024	2024-09-25	PMC11421608		10.12688/f1000research.146517.2	PubMed
FALSE	FALSE	FALSE	TRUE	FALSE	Keep	4	39436887	Randomized controlled trial parallel-group on optimizing community pharmacist's care for the elderly: The influence of WhatsApp-Email delivered clinical case scenarios	Mohamed Ibrahim O, Al Mazrouei N, Elnour AA, Ibrahim R, H Abdel-Qader D, Mohamed El Amin Ibrahim Hamid R, Menon V, Saeed AA, Fatehi Abdalla S, T Alsulami F, Alqarni YS, Mohammed A.	PLoS One. 2024 Oct 22;19(10):e0308448. doi: 10.1371/journal.pone.0308448. eCollection 2024.	Mohamed Ibrahim O	PLoS One	2024	2024-10-22	PMC11495638		10.1371/journal.pone.0308448	PubMed
FALSE	FALSE	FALSE	TRUE	FALSE	Keep	5	28219367	Effectiveness of a pharmacist-delivered smoking cessation program in the State of Qatar: a randomized controlled trial	El Hajj MS, Kheir N, Al Mulla AM, Shami R, Fanous N, Mahfoud ZR.	BMC Public Health. 2017 Feb 20;17(1):215. doi: 10.1186/s12889-017-4103-4.	El Hajj MS	BMC Public Health	2017	2017-02-22	PMC5319062		10.1186/s12889-017-4103-4	PubMed
TRUE	FALSE	TRUE	TRUE	FALSE	Keep	6	39090152	Impact of a community pharmacy-based medication therapy management program on clinical and humanistic outcomes in patients with uncontrolled diabetes: a randomised controlled trial	Albabtain B, Bawazeer G, Paudyal V, Cheema E, Alqahtani A, Bahatheq A, Price MJ, Hadi MA.	Sci Rep. 2024 Aug 1;14(1):17818. doi: 10.1038/s41598-024-65759-x.	Albabtain B	Sci Rep	2024	2024-08-01	PMC11294362		10.1038/s41598-024-65759-x	PubMed							Pubmed	24
FALSE	FALSE	FALSE	TRUE	FALSE	Keep	7	28466396	Utilization of simulated patients to assess diabetes and asthma counseling practices among community pharmacists in Qatar	Paravattil B, Kheir N, Yousif A.	Int J Clin Pharm. 2017 Aug;39(4):759-768. doi: 10.1007/s11096-017-0469-8. Epub 2017 May 2.	Paravattil B	Int J Clin Pharm	2017	2017-05-04			10.1007/s11096-017-0469-8	PubMed							Scopus	272
FALSE	FALSE	FALSE	TRUE	FALSE	Keep	8	21369961	Documenting clinical pharmacist intervention before and after the introduction of a web-based tool	Nurgat ZA, Al-Jazairi AS, Abu-Shraie N, Al-Jedai A.	Int J Clin Pharm. 2011 Apr;33(2):200-7. doi: 10.1007/s11096-010-9466-x. Epub 2011 Jan 14.	Nurgat ZA	Int J Clin Pharm	2011	2011-03-04			10.1007/s11096-010-9466-x	PubMed							Web of Sci	115
TRUE	FALSE	TRUE	TRUE	FALSE	Keep	9	37974376	Impact of a multidisciplinary antimicrobial stewardship program on antibiotic utilization and clinical outcomes at a tertiary hospital in Saudi Arabia: a quasi-experimental study	Sarkhi KA, Eljaaly K, Kaki R, Bahamdan R, Alghamdi SA, Baharith MO, Thabit AK.	Expert Rev Anti Infect Ther. 2024 Jan-Jun;22(1-3):115-120. doi: 10.1080/14787210.2023.2285425. Epub 2024 Feb 12.	Sarkhi KA	Expert Rev Anti Infect Ther	2024	2023-11-17			10.1080/14787210.2023.2285425	PubMed							Cocrhane	26
FALSE	FALSE	FALSE	TRUE	FALSE	Keep	10	36527035	Knowledge, attitude and dispensing practice of the pharmacists related to complementary alternative medicines in the Riyadh region of Saudi Arabia: a cross-sectional descriptive study	Al-Yousef HM, Alghadir AH, Iqbal A.	BMC Health Serv Res. 2022 Dec 16;22(1):1533. doi: 10.1186/s12913-022-08932-0.	Al-Yousef HM	BMC Health Serv Res	2022	2022-12-16	PMC9758774		10.1186/s12913-022-08932-0	PubMed
FALSE	FALSE	FALSE	TRUE	FALSE	Keep	11	31027964	Cardiovascular disease risk screening by pharmacists: a behavior change wheel guided qualitative analysis	Almansour HA, Mekonnen AB, Aloudah NM, Alhawassi TM, Mc Namara K, Chaar B, Krass I, Saini B.	Res Social Adm Pharm. 2020 Feb;16(2):149-159. doi: 10.1016/j.sapharm.2019.04.009. Epub 2019 Apr 16.	Almansour HA	Res Social Adm Pharm	2020	2019-04-28			10.1016/j.sapharm.2019.04.009	PubMed
TRUE	FALSE	TRUE	TRUE	FALSE	Keep	12	29291706	Impact of an integrated care program on glycemic control and cardiovascular risk factors in patients with type 2 diabetes in Saudi Arabia: an interventional parallel-group controlled study	Tourkmani AM, Abdelhay O, Alkhashan HI, Alaboud AF, Bakhit A, Elsaid T, Alawad A, Alobaikan A, Alqahtani H, Alqahtani A, Mishriky A, Bin Rsheed A, Alharbi TJ.	BMC Fam Pract. 2018 Jan 2;19(1):1. doi: 10.1186/s12875-017-0677-2.	Tourkmani AM	BMC Fam Pract	2018	2018-01-03	PMC5748946		10.1186/s12875-017-0677-2	PubMed
TRUE	FALSE	TRUE	TRUE	FALSE	Keep	13	32334165	The Impact of the Pharmaceutical Care Management Model of Hepatitis C Medications on the Cost at Health Insurance Level	Almahdi FB, Hashim AH, Albaba EAM, Salih ON, Alkasam RJ, Mosli MH, Alsulaimani AF.	Value Health Reg Issues. 2020 May;21:230-237. doi: 10.1016/j.vhri.2020.01.004. Epub 2020 Apr 22.	Almahdi FB	Value Health Reg Issues	2020	2020-04-26			10.1016/j.vhri.2020.01.004	PubMed
TRUE	FALSE	TRUE	TRUE	FALSE	Keep	14	27864247	Impact of a pharmacist-delivered discharge and follow-up intervention for patients with acute coronary syndromes in Qatar: a study protocol for a randomised controlled trial	Zidan A, Awaisu A, Kheir N, Mahfoud Z, Kaddoura R, AlYafei S, El Hajj MS.	BMJ Open. 2016 Nov 18;6(11):e012141. doi: 10.1136/bmjopen-2016-012141.	Zidan A	BMJ Open	2016	2016-11-20	PMC5129077		10.1136/bmjopen-2016-012141	PubMed
FALSE	FALSE	FALSE	TRUE	FALSE	Keep	15	34145120	The Impact of Role of Pharmacists in Renal Dosage Adjustment Program on Renal Drug Dosing Errors: A Quasi-Experimental Study	Alqurashi BY, Elsamadisi PS, Aseeri MA, Ismail SE.	Saudi J Kidney Dis Transpl. 2021 Jan-Feb;32(1):111-117. doi: 10.4103/1319-2442.318512.	Alqurashi BY	Saudi J Kidney Dis Transpl	2021	2021-06-19			10.4103/1319-2442.318512	PubMed
FALSE	FALSE	FALSE	TRUE	FALSE	Keep	16	27311911	Effectiveness of a pharmacist-led educational intervention to reduce the use of high-risk abbreviations in an acute care setting in Saudi Arabia: a quasi-experimental study	Haseeb A, Winit-Watjana W, Bakhsh AR, Elrggal ME, Hadi MA, Mously AA, Gadibalban AZ, Al-Ibraheem BF, Almubark RA, Ekram RA, Khan TM.	BMJ Open. 2016 Jun 16;6(6):e011401. doi: 10.1136/bmjopen-2016-011401.	Haseeb A	BMJ Open	2016	2016-06-18	PMC4916617		10.1136/bmjopen-2016-011401	PubMed
TRUE	FALSE	TRUE	TRUE	FALSE	Keep	17	19552750	Influence of pharmaceutical care on health outcomes in patients with Type 2 diabetes mellitus	Al Mazroui NR, Kamal MM, Ghabash NM, Yacout TA, Kole PL, McElnay JC.	Br J Clin Pharmacol. 2009 May;67(5):547-57. doi: 10.1111/j.1365-2125.2009.03391.x. Epub 2009 Feb 11.	Al Mazroui NR	Br J Clin Pharmacol	2009	2009-06-26	PMC2686072		10.1111/j.1365-2125.2009.03391.x	PubMed
TRUE	FALSE	TRUE	TRUE	FALSE	Keep	18	18337052	Depressed patients' preferences for education about medications by pharmacists in Kuwait	Al-Saffar N, Abdulkareem A, Abdulhakeem A, Salah AQ, Heba M.	Patient Educ Couns. 2008 Jul;72(1):94-101. doi: 10.1016/j.pec.2008.01.027. Epub 2008 Mar 11.	Al-Saffar N	Patient Educ Couns	2008	2008-03-14			10.1016/j.pec.2008.01.027	PubMed
TRUE	FALSE	TRUE	TRUE	FALSE	Keep	19	26452709	Erythropoietin in traumatic brain injury (EPO-TBI): a double-blind randomised controlled trial	Nichol A, French C, Little L, Haddad S, Presneill J, Arabi Y, Bailey M, Cooper DJ, Duranteau J, Huet O, Mak A, McArthur C, Pettilä V, Skrifvars M, Vallance S, Varma D, Wills J, Bellomo R; EPO-TBI Investigators; ANZICS Clinical Trials Group.	Lancet. 2015 Dec 19;386(10012):2499-506. doi: 10.1016/S0140-6736(15)00386-4. Epub 2015 Oct 6.	Nichol A	Lancet	2015	2015-10-11			10.1016/S0140-6736(15)00386-4	PubMed
TRUE	FALSE	TRUE	TRUE	FALSE	Keep	20	21388549	A Canadian Critical Care Trials Group project in collaboration with the international forum for acute care trialists - Collaborative H1N1 Adjuvant Treatment pilot trial (CHAT): study protocol and design of a randomized controlled trial	Burns KE, Chant C, Smith O, Cuthbertson B, Fowler R, Cook DJ, Kruger P, Webb S, Alhashemi J, Dominguez-Cherit G, Zala C, Rubenfeld GD, Marshall JC.	Trials. 2011 Mar 9;12:70. doi: 10.1186/1745-6215-12-70.	Burns KE	Trials	2011	2011-03-11	PMC3068961		10.1186/1745-6215-12-70	PubMed
FALSE	FALSE	FALSE	TRUE	FALSE	Keep	21	39844331	Medication reconciliation: impact of an educational intervention on the knowledge, attitude and practices of healthcare professionals - a prospective quasi-experimental study in a Saudi referral hospital	Hussain ASM, Ghadzi SMS, Sulaiman SAS, Alsahali SM, Khan SF.	J Health Popul Nutr. 2025 Jan 22;44(1):15. doi: 10.1186/s41043-025-00751-3.	Hussain ASM	J Health Popul Nutr	2025	2025-01-23	PMC11755839		10.1186/s41043-025-00751-3	PubMed
TRUE	FALSE	TRUE	TRUE	FALSE	Keep	22	18211656	Pharmaceutical care of patients with gestational diabetes mellitus	Elnour AA, El Mugammar IT, Jaber T, Revel T, McElnay JC.	J Eval Clin Pract. 2008 Feb;14(1):131-40. doi: 10.1111/j.1365-2753.2007.00819.x.	Elnour AA	J Eval Clin Pract	2008	2008-01-24			10.1111/j.1365-2753.2007.00819.x	PubMed
TRUE	FALSE	TRUE	TRUE	FALSE	Keep	23	25885807	Assessing the effectiveness of a pharmacist-delivered smoking cessation program in the State of Qatar: study protocol for a randomized controlled trial	El Hajj MS, Kheir N, Al Mulla AM, Al-Badriyeh D, Al Kaddour A, Mahfoud ZR, Salehi M, Fanous N.	Trials. 2015 Feb 26;16:65. doi: 10.1186/s13063-015-0570-z.	El Hajj MS	Trials	2015	2015-04-18	PMC4345036		10.1186/s13063-015-0570-z	PubMed
FALSE	FALSE	FALSE	TRUE	FALSE	Keep	24	41224290	Improved quality of recommendations after sentinel event analysis with recommendation improvement matrix training: a before-and-after study at an international patient safety conference	Feiter P, Visser A, Al Baharnah A, Alkutbe R, Bakker T, Asery A, Dongelmans D.	BMJ Open. 2025 Nov 12;15(11):e101743. doi: 10.1136/bmjopen-2025-101743.	Feiter P	BMJ Open	2025	2025-11-12	PMC12612720		10.1136/bmjopen-2025-101743	PubMed
FALSE	FALSE	FALSE	TRUE	FALSE	Keep	25		Patient Satisfaction and Its Determinants in Outpatient Clinics of Ministry of Health Maternal and Child Hospitals in Saudi Arabia: A Survey Analysis	El Dalatony, M.M.; M.A.; AlGhamdi, K.M.; Alabdullatif, L.M.; N.M.; Alothman, N.A.; Alalweet, R.M.; S.S.; Aldossary, M.S.								10.1177/00469580251398362	Scopus	El Dalatony, Mervat Mohamed (57218610533); AlGhamdi, Khalid Mohammed S. (55665761100); Alabdullatif, Lamis (57225107025); Alothman, Norah (57196467629); Alalweet, Randah M. (57220196582); Aldossary, Mohammed Saeed (57190619818)	57218610533; 60285822500; 55665761100; 57225107025; 60286152900; 57196467629; 57220196582; 60286321800; 57190619818	2026	Inquiry (United States)	63					0	https://www.scopus.com/inward/record.uri?eid=2-s2.0-105026773535&doi=10.1177%2F00469580251398362&partnerID=40&md5=3ab66462e89768916a4fa20ddbfe26f7	Menoufia University, Shibin El Kom, Monufia, Egypt; Ministry of Health Saudi Arabia, Riyadh, Riyad, Saudi Arabia	El Dalatony, Mervat Mohamed, Menoufia University, Shibin El Kom, Monufia, Egypt; null, null, Ministry of Health Saudi Arabia, Riyadh, Riyad, Saudi Arabia; AlGhamdi, Khalid Mohammed S., Ministry of Health Saudi Arabia, Riyadh, Riyad, Saudi Arabia; Alabdullatif, Lamis, Ministry of Health Saudi Arabia, Riyadh, Riyad, Saudi Arabia; null, null, Ministry of Health Saudi Arabia, Riyadh, Riyad, Saudi Ara…	Patient satisfaction is a key indicator of healthcare quality, influencing patient adherence, health outcomes, and service utilization. This study evaluated patient-satisfaction in outpatient maternity and child hospitals, considering demographic factors such as age, gender, and regional differences. Findings were compared with international healthcare systems to identify strengths and areas for …	age variation; gender differences; healthcare quality; international comparison; maternity and child healthcare; outpatient services; patient satisfaction; Saudi Arabia; vision 2030		M.S. Aldossary; Ministry of Health, Riyadh, Saudi Arabia; email: msaldossary@moh.gov.sa		SAGE Publications Inc.	469580		INQYA		English	Inquiry	Article	Final	All Open Access; Gold Open Access	Scopus	2-s2.0-105026773535
FALSE	FALSE	FALSE	TRUE	FALSE	Keep	26		Community pharmacists' perception, attitude, and practice towards herbovigilance: a cross-sectional study in Oman	Al Hinai, M.N.H.; Haridas, S.; Shareef, J.; Sridhar, S.B.; Thomas, S.								10.51847/LVMrxALuuT	Scopus	Al Hinai, Manar Nasser Hamood (60265732400); Haridas, Sujith (59310541200); Shareef, Javedh (56986644500); Sridhar, B. S. (57221703560); Thomas, Sabin (55456144900)	60265732400; 59310541200; 56986644500; 57221703560; 55456144900	2026	Journal of Advanced Pharmacy Education and Research	16	1		23	33	0	https://www.scopus.com/inward/record.uri?eid=2-s2.0-105026494469&doi=10.51847%2FLVMrxALuuT&partnerID=40&md5=de3a85c6b95000bd29747171dac09a0b	College of Sciences, University of Nizwa, Nizwa, Oman; Department of Clinical Pharmacy & Pharmacology, Ras Al Khaima Medical and Health Sciences University (RAK), Ras al Khaimah, Ras Al Khaimah, United Arab Emirates	Al Hinai, Manar Nasser Hamood, College of Sciences, University of Nizwa, Nizwa, Oman; Haridas, Sujith, College of Sciences, University of Nizwa, Nizwa, Oman; Shareef, Javedh, Department of Clinical Pharmacy & Pharmacology, Ras Al Khaima Medical and Health Sciences University (RAK), Ras al Khaimah, Ras Al Khaimah, United Arab Emirates; Sridhar, B. S., Department of Clinical Pharmacy & Pharmacology…	The use of herbal medicines is widespread worldwide. However, inappropriate and irrational use may result in undesirable health outcomes. Herbovigilance plays a critical role in monitoring and reducing risks associated with herbal product use. This study assessed community pharmacists' perceptions, attitudes, and practices regarding herbovigilance in Al Dakhiliya and Ad Dhahirah Governorates, Oma…	Adverse drug reaction; Attitude; Community pharmacists; Herbovigilance; Perception; Practice		S. Haridas; College of Health Sciences, University of Nizwa, Nizwa, Birkat Al Mouz, Oman; email: javedh@rakmhsu.ac.ae		SPER Publications					English	J. Adv. Pharm. Educ. Res.	Article	Final	All Open Access; Hybrid Gold Open Access	Scopus	2-s2.0-105026494469
FALSE	FALSE	FALSE	TRUE	FALSE	Keep	27		Assessing Awareness and Knowledge Gaps in Diabetic Distress Among Qatar's Healthcare Providers: A Cross-Sectional Study	Elbidairi, M.; de Miranda, T.A.; Marte, C.M.M.; Dos Santos, E.A.P.; Raja, W.; Kandakkeel, A.; Ghorab, Y.A.I.								10.1002/edm2.70117	Scopus	Elbidairi, Mutwakil (58288145300); de Miranda, Tatiane Aparecida (59756651900); Marte, Camila María Martínez (60234937800); Dos Santos, Ewerton Alves Portela (59299875200); Raja, Waseeim (60234783100); Kandakkeel, Aboobacher (60235246600); Ghorab, Yosria A.I. (60234783200)	58288145300; 59756651900; 60234937800; 59299875200; 60234783100; 60235246600; 60234783200	2026	Endocrinology, Diabetes and Metabolism	9	1	e70117			0	https://www.scopus.com/inward/record.uri?eid=2-s2.0-105024603268&doi=10.1002%2Fedm2.70117&partnerID=40&md5=a6de8bfaa065ebaaf5628471dd3bff69	Department of Pharmacy, Hamad Medical Corporation, Doha, Qatar; Universidade Estadual do Oeste do Paraná, Cascavel, PR, Brazil; Pontificia Universidad Católica Madre y Maestra, Santiago de los Caballeros, RM, Dominican Republic; Department of Medical Affairs, Instituto de Technologia em Imunobiologicos, Rio de Janeiro, RJ, Brazil; Nursing and Inpatient Service Department, Hamad Medical Corporatio…	Elbidairi, Mutwakil, Department of Pharmacy, Hamad Medical Corporation, Doha, Qatar; de Miranda, Tatiane Aparecida, Universidade Estadual do Oeste do Paraná, Cascavel, PR, Brazil; Marte, Camila María Martínez, Pontificia Universidad Católica Madre y Maestra, Santiago de los Caballeros, RM, Dominican Republic; Dos Santos, Ewerton Alves Portela, Department of Medical Affairs, Instituto de Technolog…	Background: Diabetes distress refers to the emotional burden associated with the ongoing management of diabetes. It affects up to 77% of patients with diabetes and is associated with poor glycemic control, reduced adherence to treatment, and lower quality of life. Despite its clinical relevance, diabetes distress (DD) remains under-recognised by healthcare professionals, particularly in the broad…	cross-sectional study; diabetes management; diabetic distress; healthcare professionals; Qatar	adult; Article; awareness; clinical pharmacy; clinical significance; cross-sectional study; demographics; depression; diabetes education; diabetes educator; diabetes mellitus; diabetic complication; dietitian; distress syndrome; educational status; female; glycemic control; health care personnel; human; knowledge gap; major clinical study; male; medication compliance; nurse; patient referral; pha…	M. Elbidairi; Pharmacy Department, Hamad Medical Corporation, Doha, Qatar; email: melbidairi@hamad.qa		John Wiley and Sons Inc				41369076	English	Endocrinol. Diabetes Metab.	Article	Final	All Open Access; Gold Open Access; Green Accepted Open Access; Green Open Access	Scopus	2-s2.0-105024603268
FALSE	FALSE	FALSE	TRUE	FALSE	Keep	28		UAE pharmacists’ perceptions of the causes of unwanted or unused medications, their practices, and barriers to promoting safe medication disposal by the public	Abbas, M.O.; Beshir, S.; Alkhalidi, D.; Shamseldin Al Gailani Ali, E.; Lozon, Y.; Assadi, R.A.; Ghdaiba, H.; Adnan Al-Zeer, R.								10.1186/s12889-025-21332-3	Scopus	Abbas, Maram O. (58122895300); Beshir, Semira Abdi (55599731800); Alkhalidi, Doaa Kamal (57467613300); Shamseldin Al Gailani Ali, Eiman (59534650100); Lozon, Yosra (56638582500); Assadi, Rizah Anwar (57226273118); Ghdaiba, Hana (59534650200); Adnan Al-Zeer, Rahaf (59534650300)	58122895300; 55599731800; 57467613300; 59534650100; 56638582500; 57226273118; 59534650200; 59534650300	2025	BMC Public Health	25	1	236			4	https://www.scopus.com/inward/record.uri?eid=2-s2.0-85216439590&doi=10.1186%2Fs12889-025-21332-3&partnerID=40&md5=983d2258af72fa4c2cff84ccc77411ad	Institute of Public Health, College of Medicine and Health Sciences United Arab Emirates University, Al Ain, Abu Dhabi, United Arab Emirates; Dubai Medical University College of Pharmacy, Dubai, United Arab Emirates; College of Pharmacy, Gulf Medical University, Ajman, Ajman, United Arab Emirates	Abbas, Maram O., Institute of Public Health, College of Medicine and Health Sciences United Arab Emirates University, Al Ain, Abu Dhabi, United Arab Emirates; Beshir, Semira Abdi, Dubai Medical University College of Pharmacy, Dubai, United Arab Emirates; Alkhalidi, Doaa Kamal, Dubai Medical University College of Pharmacy, Dubai, United Arab Emirates; Shamseldin Al Gailani Ali, Eiman, Dubai Medica…	Background: The improper disposal of unwanted or unused medications is a pressing issue that can lead to drug misuse and environmental contamination. Pharmacists play a crucial role in promoting safe drug disposal by the public. This study explores pharmacists’ perceptions of the causes of unwanted and unused medications, their practices, and the barriers to promoting safe medication disposal amo…	Drug take-back programmes; Environmental impact; Medication disposal; Pharmacist; Safe drug disposal; United Arab Emirates; Unused medications	adult; cross-sectional study; female; health personnel attitude; human; male; middle aged; pharmacist; pharmacy practice; psychology; questionnaire; United Arab Emirates; waste disposal; young adult; Adult; Attitude of Health Personnel; Cross-Sectional Studies; Female; Humans; Male; Medical Waste Disposal; Middle Aged; Pharmacists; Practice Patterns, Pharmacists'; Surveys and Questionnaires; Youn…	M.O. Abbas; Institute of Public Health, College of Medicine & Health Sciences, United Arab Emirates University, Al-Ain, United Arab Emirates; email: maram.abbas88@gmail.com; S. Beshir; Dubai Pharmacy College for Girls, Dubai Medical University, Dubai, United Arab Emirates; email: dr.semira@dpc.edu		BioMed Central Ltd	14712458			39833822	English	BMC Public Health	Article	Final	All Open Access; Gold Open Access; Green Accepted Open Access; Green Open Access	Scopus	2-s2.0-85216439590
FALSE	FALSE	FALSE	TRUE	FALSE	Keep	29		Beyond Pain Relief: A Cross-Sectional Study on NSAID Prescribing, Polypharmacy, and Drug Interaction Risks in Community Pharmacies	Shareef, J.; Sridhar, S.B.; Al Naqbi, S.H.; Bakshi, A.I.								10.3390/healthcare13243264	Scopus	Shareef, Javedh (56986644500); Sridhar, B. S. (57221703560); Al Naqbi, Saeed Humaid (60260297500); Bakshi, Adyan Iftekhar (60260482800)	56986644500; 57221703560; 60260297500; 60260482800	2025	Healthcare (Switzerland)	13	24	3264			0	https://www.scopus.com/inward/record.uri?eid=2-s2.0-105026167974&doi=10.3390%2Fhealthcare13243264&partnerID=40&md5=e01a7f41b695fae0290623c0702f23c7	Department of Clinical Pharmacy & Pharmacology, Ras Al Khaima Medical and Health Sciences University (RAK), Ras al Khaimah, Ras Al Khaimah, United Arab Emirates	Shareef, Javedh, Department of Clinical Pharmacy & Pharmacology, Ras Al Khaima Medical and Health Sciences University (RAK), Ras al Khaimah, Ras Al Khaimah, United Arab Emirates; Sridhar, B. S., Department of Clinical Pharmacy & Pharmacology, Ras Al Khaima Medical and Health Sciences University (RAK), Ras al Khaimah, Ras Al Khaimah, United Arab Emirates; Al Naqbi, Saeed Humaid, Department of Clin…	Highlights: What are the main findings? Celecoxib and ketoprofen were the most commonly prescribed NSAIDs in community pharmacies, while polypharmacy and potential drug–drug interactions (pDDIs) were highly prevalent. A significant association (p < 0.05) was found between ibuprofen, diclofenac, aspirin, meloxicam use, and the lack of gastroprotective co-prescription, indicating a need for improve…	cross-sectional study; drug interactions; non-steroidal anti-inflammatory drugs; poly pharmacy; prescriptions	acetylsalicylic acid; celecoxib; clopidogrel; diclofenac; ibuprofen; ketoprofen; meloxicam; nonsteroid antiinflammatory agent; paracetamol; perindopril; adult; aged; analgesia; Article; chi square test; cross-sectional study; drug interaction; female; human; inflammation; male; pharmacist; pharmacy (shop); polypharmacy; prescription; prevalence; primary health care; questionnaire; risk assessment	J. Shareef; Clinical Pharmacy & Pharmacology, Ras Al Khaimah College of Pharmacy, Ras Al Khaimah Medical and Health Sciences University, Ras Al Khaimah, 11172, United Arab Emirates; email: javedh@rakmhsu.ac.ae; S.B. Sridhar; Clinical Pharmacy & Pharmacology, Ras Al Khaimah College of Pharmacy, Ras Al Khaimah Medical and Health Sciences University, Ras Al Khaimah, 11172, United Arab Emirates; emai…		Multidisciplinary Digital Publishing Institute (MDPI)					English	Healthcare (Basel)	Article	Final	All Open Access; Gold Open Access; Green Accepted Open Access; Green Open Access	Scopus	2-s2.0-105026167974
FALSE	FALSE	FALSE	TRUE	FALSE	Keep	30		A data-driven approach to optimizing waiting times in outpatient pharmacy services: Interrupted time series analysis	Alghamdi, H.; Alshihayb, T.S.; AlHarbi, Y.; Alawagi, M.; Aleissa, A.; Albogami, Y.								10.1016/j.rcsop.2025.100672	Scopus	Alghamdi, Hazzaa (60229596900); Alshihayb, Talal S. (57220026362); AlHarbi, Yazeed N. (59293756300); Alawagi, Mohammad (57218124422); Aleissa, Abdullah (60229826200); Albogami, Yasser (55256163100)	60229596900; 57220026362; 59293756300; 57218124422; 60229826200; 55256163100	2025	Exploratory Research in Clinical and Social Pharmacy	20		100672			0	https://www.scopus.com/inward/record.uri?eid=2-s2.0-105024261226&doi=10.1016%2Fj.rcsop.2025.100672&partnerID=40&md5=7146ae3cd8ef2d1b39946bcd0c22adea	Pharmaceutical Care Division, King Faisal Specialist Hospital & Research Centre, Riyadh, Riyad, Saudi Arabia; Preventive Dental Science Department, King Saud bin Abdulaziz University for Health Sciences, Riyadh, Riyad, Saudi Arabia; Department of Health Policy and Health Services Research, Boston University, Boston, MA, United States; College of Pharmacy, Riyadh, Riyad, Saudi Arabia	Alghamdi, Hazzaa, Pharmaceutical Care Division, King Faisal Specialist Hospital & Research Centre, Riyadh, Riyad, Saudi Arabia; Alshihayb, Talal S., Preventive Dental Science Department, King Saud bin Abdulaziz University for Health Sciences, Riyadh, Riyad, Saudi Arabia, Department of Health Policy and Health Services Research, Boston University, Boston, MA, United States; AlHarbi, Yazeed N., Pha…	Background: Operational efficiency in outpatient pharmacies is a critical factor in healthcare delivery, directly impacting patient satisfaction and adherence to prescribed treatments. Prolonged waiting times in pharmacies can lead to patient dissatisfaction, reduced medication adherence, and potential health risks. Objective: This study aimed to analyze the impact of a data-driven intervention o…	Data-driven intervention; Interrupted time series analysis; Operational efficiency; Outpatient pharmacy; Patient satisfaction; Queue management; Waiting time reduction	Article; controlled study; descriptive research; health service; human; outpatient pharmacy; performance; pharmacy (shop); Saudi Arabia; tertiary care center; time; waiting time; workload	Y. Albogami; Department of Clinical Pharmacy, College of Pharmacy, King Saud University, Riyadh, Saudi Arabia; email: yalbogami@ksu.edu.sa		Elsevier Inc.					English	Exploratory Res. Clin. Soc. Pharm.	Article	Final	All Open Access; Gold Open Access; Green Accepted Open Access; Green Open Access	Scopus	2-s2.0-105024261226
FALSE	FALSE	FALSE	TRUE	FALSE	Keep	31		Antimicrobial stewardship interventions in the WHO Eastern Mediterranean Region Countries: a scoping review of clinical, economic, and consumption outcomes	Fattahniya, S.; Samiee, R.; Rajabi, E.; Valizadeh, Z.; Dehghan, P.; Faramarzi, S.; Salehi, M.; Seifi, A.; Akbarpour, S.; Shafaati, M.								10.1186/s13756-025-01627-1	Scopus	Fattahniya, Sajjad (60203134900); Samiee, Reza (59971847900); Rajabi, Erta (58762232300); Valizadeh, Zahra (57217251480); Dehghan, Parmida (60125147800); Faramarzi, Samireh (57222316979); Salehi, Mohammad Reza (56400278400); Seifi, Arash (56942346100); Akbarpour, Samaneh (55376825500); Shafaati, Maryam (57192942477)	60203134900; 59971847900; 58762232300; 57217251480; 60125147800; 57222316979; 56400278400; 56942346100; 55376825500; 57192942477	2025	Antimicrobial Resistance and Infection Control	14	1	141			0	https://www.scopus.com/inward/record.uri?eid=2-s2.0-105022314720&doi=10.1186%2Fs13756-025-01627-1&partnerID=40&md5=39a7611760778128860d492846c4e99b	School of Medicine, Tehran, Tehran, Iran; Iranian Research Center for HIV/AIDS, Tehran, Tehran, Iran; Department of Medical Laboratory Sciences, School of Allied Medical Sciences, Tehran, Tehran, Iran; Education and Extension, Razi Vaccine & Serum Research Institute, Iran, Karaj, Tehran, Iran; Department of Infectious Diseases, Imam Khomeini Hospital, Tehran, Tehran, Iran; Center for Communicable…	Fattahniya, Sajjad, School of Medicine, Tehran, Tehran, Iran; Samiee, Reza, School of Medicine, Tehran, Tehran, Iran; Rajabi, Erta, School of Medicine, Tehran, Tehran, Iran; Valizadeh, Zahra, Iranian Research Center for HIV/AIDS, Tehran, Tehran, Iran; Dehghan, Parmida, Department of Medical Laboratory Sciences, School of Allied Medical Sciences, Tehran, Tehran, Iran; Faramarzi, Samireh, Education…	Background: Antimicrobial stewardship program (ASP) interventions are designed to optimize antimicrobial use, reduce adverse effects, and address antimicrobial resistance (AMR). In WHO Eastern Mediterranean Office (EMRO) countries, these efforts are important due to high antibiotic use, evolving resistance patterns, and developing regulatory frameworks. Objectives: This scoping review evaluates A…	Antimicrobial Resistance; Antimicrobial Stewardship Program; EMRO Region; Healthcare Interventions; Public Health	amikacin; amoxicillin plus clavulanic acid; amphotericin; amphotericin B; ampicillin; antibiotic agent; azithromycin; beta lactamase inhibitor; carbapenem; carbapenem derivative; caspofungin; cefazolin; ceftazidime; ceftriaxone; cefuroxime; cephalosporin derivative; cilastatin plus imipenem; ciprofloxacin; colistimethate; colistin; cotrimoxazole; gentamicin; imipenem; linezolid; meropenem; metron…	M. Shafaati; Research Center for Antibiotic Stewardship and Antimicrobial Resistance, Infectious Diseases Department, Imam Khomeini Hospital Complex, Tehran University of Medical Sciences, Tehran, Iran; email: Maryam.shafaati@gmail.com		BioMed Central Ltd				41261409	English	Antimicrob. Resist. Infect. Control	Review	Final	All Open Access; Gold Open Access; Green Accepted Open Access; Green Open Access	Scopus	2-s2.0-105022314720
FALSE	FALSE	FALSE	TRUE	FALSE	Keep	32		Optimizing antibiotic stewardship in United Arab Emirates hospitals: an assessment of programme structure in Emirates Health Services	Al Hamidh, F.; Rahman, M.H.; Charani, E.								10.1016/j.jhin.2025.09.002	Scopus	Al Hamidh, F. (59673703400); Rahman, M. H. (60193564500); Charani, Esmita (57208140595)	59673703400; 60193564500; 57208140595	2025	Journal of Hospital Infection	166			161	169	0	https://www.scopus.com/inward/record.uri?eid=2-s2.0-105021884814&doi=10.1016%2Fj.jhin.2025.09.002&partnerID=40&md5=dff2209a53e8576c3843f18bf2db7edb	School of Health Sciences, Hamdan Bin Mohammed Smart University, Dubai, United Arab Emirates; Supply and Stores Department, Emirates Health Services, Dubai, United Arab Emirates; Department of Medicine, Groote Schuur Hospital, Observatory, Western Cape, South Africa; Faculty of Health Sciences, University of Liverpool, Liverpool, Merseyside, United Kingdom	Al Hamidh, F., School of Health Sciences, Hamdan Bin Mohammed Smart University, Dubai, United Arab Emirates, Supply and Stores Department, Emirates Health Services, Dubai, United Arab Emirates; Rahman, M. H., School of Health Sciences, Hamdan Bin Mohammed Smart University, Dubai, United Arab Emirates; Charani, Esmita, Department of Medicine, Groote Schuur Hospital, Observatory, Western Cape, Sout…	Background: Optimal implementation of Antibiotic Stewardship Programmes (ASPs) is crucial to combat antibiotic resistance in Gulf countries including the United Arab Emirates (UAE). Aim: To evaluate ASP structure in United Arab Emirates (UAE) hospitals for seven core elements defined by Centres for Disease Control and Prevention (CDC) and World Health Organization (WHO). Methods: A mixed-methods …	Antibiotic stewardship programme; Antimicrobial resistance; Gulf countries; Healthcare policy; Programme evaluation; United Arab Emirates	antibiotic resistance; antimicrobial stewardship; Article; clinical outcome; cost effectiveness analysis; cross-sectional study; employee; female; health care policy; health program; health service; health survey; high income country; hospital; human; interview; laboratory personnel; leadership; Likert scale; male; nurse; pharmacist; physician; public health; total quality management; United Arab…	F. Al Hamidh; School of Health Sciences, Hamdan Bin Mohammed Smart University, Dubai, United Arab Emirates; email: Fatma.alhamidh@ehs.gov.ae		W.B. Saunders Ltd	1956701		JHIND	41075841	English	J. Hosp. Infect.	Article	Final	All Open Access; Hybrid Gold Open Access	Scopus	2-s2.0-105021884814
FALSE	FALSE	FALSE	TRUE	FALSE	Keep	33		Exploring healthcare professionals’ perspectives on barriers and enablers of antiplatelet adherence after PCI: a multisite qualitative study in Saudi Arabia	Alodhailah, A.M.; Lam, L.; Almutairi, A.A.; Alahmedi, S.H.; Alsadoun, A.; Almutairi, M.; Albloushi, M.; Almutairi, A.M.; Crawford, K.								10.1186/s12912-025-04067-9	Scopus	Alodhailah, Abdulaziz M. (58995858600); Lam, Louisa L. (36933271500); Almutairi, Ashwaq A.S. (59193165200); Alahmedi, Shorok Hamed (59297972500); Alsadoun, Ahmed (57574149600); Almutairi, Mohammed Tala (57204685332); Albloushi, Monirah (56089920600); Almutairi, Amjad M. (60191375400); Crawford, Kimberley E. (24342652000)	58995858600; 36933271500; 59193165200; 59297972500; 57574149600; 57204685332; 56089920600; 60191375400; 24342652000	2025	BMC Nursing	24	1	1393			0	https://www.scopus.com/inward/record.uri?eid=2-s2.0-105021535307&doi=10.1186%2Fs12912-025-04067-9&partnerID=40&md5=23294cca477d8af29c53ddca18d671f2	Department of Medical Surgical Nursing, King Saud University, Riyadh, Riyad, Saudi Arabia; Australian Catholic University, Sydney, NSW, Australia; School of Public Health and Preventive Medicine, Monash University, Melbourne, VIC, Australia; Monash University, Melbourne, VIC, Australia; Department of Nursing Management and Education, Princess Nourah Bint Abdulrahman University, Riyadh, Riyad, Sau…	Alodhailah, Abdulaziz M., Department of Medical Surgical Nursing, King Saud University, Riyadh, Riyad, Saudi Arabia; Lam, Louisa L., Australian Catholic University, Sydney, NSW, Australia, School of Public Health and Preventive Medicine, Monash University, Melbourne, VIC, Australia; Almutairi, Ashwaq A.S., Monash University, Melbourne, VIC, Australia; Alahmedi, Shorok Hamed, Department of Nursing…	Background: Adherence to antiplatelet therapy is critical for preventing stent thrombosis and recurrent ischemic events following percutaneous coronary intervention (PCI). Despite its importance, non-adherence remains a global challenge, particularly in settings where sociocultural factors, health system limitations, and interprofessional practices intersect. Limited research has examined how nur…	Antiplatelet therapy; Interprofessional collaboration; Medication adherence; Nurses; Percutaneous coronary intervention		A.A. Almutairi; Monash Nursing and Midwifery, Monash University, Clayton, Melbourne, Clayton campus, Wellington Road, 3800, Australia; email: Ashwaq.Almutairi@monash.edu		BioMed Central Ltd	14726955				English	BMC Nurs.	Article	Final	All Open Access; Gold Open Access; Green Accepted Open Access; Green Open Access	Scopus	2-s2.0-105021535307
TRUE	FALSE	TRUE	TRUE	FALSE	Keep	34		Preparedness and barriers to pharmaceutical care among final-year pharmacy students and recent graduates: a cross-sectional study in Saudi Arabia	Mahmoud, M.A.; Fadil, H.A.; Omer, S.H.; Alsehli, M.F.; Alsharif, R.F.; Alfadly, S.O.; Hussein, S.M.; Al-Thagfan, S.S.; Alolayan, S.O.; Alahmadi, Y.M.								10.1186/s12909-025-06947-9	Scopus	Mahmoud, Mansour Adam (55461775000); Fadil, Haifa Abdulrahman (57465220700); Omer, Safaa Hassan (57534647400); Alsehli, Mohammad Fahad (59694838400); Alsharif, Rahaf Faisal (57218401046); Alfadly, Saeed Obeid (57192929489); Hussein, Samah Mohammed (57900251300); Al-Thagfan, Sultan Saad (57204551795); Alolayan, Sultan Othman (57205218788); Alahmadi, Yaser Masuod (36715927200)	55461775000; 57465220700; 57534647400; 59694838400; 57218401046; 57192929489; 57900251300; 57204551795; 57205218788; 36715927200	2025	BMC Medical Education	25	1	381			0	https://www.scopus.com/inward/record.uri?eid=2-s2.0-105000123105&doi=10.1186%2Fs12909-025-06947-9&partnerID=40&md5=834bf1bab124fece5a081657b6a74684	Department of Pharmacy Practice, Taibah University, Medina, Al Madinah al Munawwarah, Saudi Arabia; Department of Clinical Biochemistry, College of Medicine, Abha, Asir, Saudi Arabia; Nahdi Medical Company, Medina, Saudi Arabia; Almouwasat Medical Services, Medina, Saudi Arabia; Department of Pharmacy Practice, Qassim University, Al-Mulida, Al Qasim, Saudi Arabia; Department of Pharmacy, Hadhramo…	Mahmoud, Mansour Adam, Department of Pharmacy Practice, Taibah University, Medina, Al Madinah al Munawwarah, Saudi Arabia; Fadil, Haifa Abdulrahman, Department of Pharmacy Practice, Taibah University, Medina, Al Madinah al Munawwarah, Saudi Arabia; Omer, Safaa Hassan, Department of Clinical Biochemistry, College of Medicine, Abha, Asir, Saudi Arabia; Alsehli, Mohammad Fahad, Nahdi Medical Company…	Background: Pharmacy students’ preparedness to provide pharmaceutical care (PC) is crucial for ensuring optimal patient outcomes. Understanding their self-assessed readiness across different competency areas and identifying barriers can help identify areas for improvement in pharmacy education. Objective: This study aimed to evaluate pharmacy students’ perceptions of their preparedness to provide…	Barriers; Pharmaceutical care; Pharmacy education; Preparedness; Saudi Arabia	adult; clinical competence; cross-sectional study; female; health personnel attitude; human; male; pharmacy (shop); pharmacy education; pharmacy student; psychology; questionnaire; Saudi Arabia; young adult; Adult; Attitude of Health Personnel; Clinical Competence; Cross-Sectional Studies; Education, Pharmacy; Female; Humans; Male; Pharmaceutical Services; Students, Pharmacy; Surveys and Question…	M.A. Mahmoud; Department of Pharmacy Practice, College of Pharmacy, Taibah University, Al-Madinah Al-Munawarah, Saudi Arabia; email: Mammm.99@gmail.com		BioMed Central Ltd	14726920			40082935	English	BMC Med. Educ.	Article	Final	All Open Access; Gold Open Access; Green Accepted Open Access; Green Open Access	Scopus	2-s2.0-105000123105
TRUE	FALSE	TRUE	TRUE	FALSE	Keep	35		Assessment of medication review among pharmacy professionals in the UAE: A cross-sectional study on knowledge, attitudes, practices, and barriers	Assadi, R.A.; Beshir, S.; Toufiq, O.; Castell, S.B.; Diab, M.J.; Gulam, S.M.								10.1371/journal.pone.0337233	Scopus	Assadi, Rizah Anwar (57226273118); Beshir, Semira Abdi (55599731800); Toufiq, Omaimah (57226062011); Castell, Selma Benwahmane (60196619000); Diab, Mariam Jihad (59212219500); Gulam, Shabaz Mohiuddin (57221288134)	57226273118; 55599731800; 57226062011; 60196619000; 59212219500; 57221288134	2025	PLOS ONE	20	2026-11-11	e0337233			0	https://www.scopus.com/inward/record.uri?eid=2-s2.0-105021981819&doi=10.1371%2Fjournal.pone.0337233&partnerID=40&md5=614c09c5726f83aa0862d9695930dc2c	Department of Pharmacy Practice, Dubai Medical University College of Pharmacy, Dubai, United Arab Emirates; Department of Pharmacy Practice, Gulf Medical University, Ajman, Ajman, United Arab Emirates; Department of Clinical Pharmacy, Thumbay University Hospital, Ajman, Ajman, United Arab Emirates	Assadi, Rizah Anwar, Department of Pharmacy Practice, Dubai Medical University College of Pharmacy, Dubai, United Arab Emirates; Beshir, Semira Abdi, Department of Pharmacy Practice, Dubai Medical University College of Pharmacy, Dubai, United Arab Emirates; Toufiq, Omaimah, Department of Pharmacy Practice, Gulf Medical University, Ajman, Ajman, United Arab Emirates, Department of Clinical Pharmac…	Background Medication reviews are vital for optimizing patient care and resolving drug-related problems, with pharmacists playing a key role. Understanding pharmacists’ knowledge, attitudes, perceived barriers, and practices regarding medication reviews in the UAE is crucial for enhancing medication safety. Aim To assess the knowledge, attitudes, perceived barriers, and practices of pharmacy prof…		adult; Article; attitude; awareness; clinical assessment; clinical decision making; clinical pharmacist; clinical practice; consultation; cross-sectional study; drug utilization review; education; Europe; exploratory factor analysis; female; follow up; general practitioner; health care personnel; human; knowledge; male; middle aged; outcome assessment; patient safety; pharmacy (shop); pharmacy ed…	R.A. Assadi; Department of Pharmacy Practice, College of Pharmacy, Dubai Medical University, Dubai, United Arab Emirates; email: Rizah.a.assadi@gmail.com		Public Library of Science			POLNC	41252450	English	Plos One.	Article	Final	All Open Access; Gold Open Access; Green Accepted Open Access; Green Open Access	Scopus	2-s2.0-105021981819
FALSE	FALSE	FALSE	TRUE	FALSE	Keep	36		Prevalence and Perspectives of Use of Dietary Supplements Among Adult Athletes Visiting Fitness Centers in Saudi Arabia	Aljohar, H.I.; Almusharraf, H.F.; Alhabardi, S.								10.3390/jcm14207410	Scopus	Aljohar, Haya I. (57188345600); Almusharraf, Hajar F. (60080489100); Alhabardi, Samiah A. (57216342325)	57188345600; 60080489100; 57216342325	2025	Journal of Clinical Medicine	14	20	7410			0	https://www.scopus.com/inward/record.uri?eid=2-s2.0-105020317467&doi=10.3390%2Fjcm14207410&partnerID=40&md5=1477b2d22129a643bf6391201173e0d5	Department of Pharmaceutical Chemistry, College of Pharmacy, Riyadh, Riyad, Saudi Arabia; Department of Pharmaceutics, College of Pharmacy, Riyadh, Riyad, Saudi Arabia	Aljohar, Haya I., Department of Pharmaceutical Chemistry, College of Pharmacy, Riyadh, Riyad, Saudi Arabia; Almusharraf, Hajar F., Department of Pharmaceutical Chemistry, College of Pharmacy, Riyadh, Riyad, Saudi Arabia; Alhabardi, Samiah A., Department of Pharmaceutics, College of Pharmacy, Riyadh, Riyad, Saudi Arabia	Background/Objectives: Dietary supplement (DS) use has become increasingly prevalent among adult athletes worldwide and carries both potential benefits and risks. This study aimed to examine the prevalence and perspectives of DS use among adult athletes attending fitness centers in Saudi Arabia. Methods: A cross-sectional study was carried out between November and December 2024 using self-adminis…	adults athletes; dietary supplements; perspective; prevalence; Saudi Arabia	amino acid; amphetamine derivative; bendroflumethiazide; caffeine; casein; creatine; diuretic agent; fish oil; furosemide; growth hormone; herbal supplement; metolazone; mineral; omega 3 fatty acid; omega 6 fatty acid; progesterone; protein; testosterone; vitamin; acne; adult; aggressiveness; Article; athlete; attitude; behavior; convenience sample; cross-sectional study; dietary supplement; drug…	H.I. Aljohar; Department of Pharmaceutical Chemistry, College of Pharmacy, King Saud University, Riyadh, P.O. Box 2457, 11451, Saudi Arabia; email: haljohar@ksu.edu.sa		Multidisciplinary Digital Publishing Institute (MDPI)					English	J. Clin. Med.	Article	Final	All Open Access; Gold Open Access; Green Accepted Open Access; Green Open Access	Scopus	2-s2.0-105020317467
TRUE	FALSE	TRUE	TRUE	FALSE	Keep	37		Evaluating Clinical Pharmacist Interventions in a Tertiary Care Hospital: A Retrospective Study from Saudi Arabia	Althagafi, A.								10.3390/healthcare13192504	Scopus	Althagafi, Abdulhamid A. (57208657058)	57208657058	2025	Healthcare (Switzerland)	13	19	2504			0	https://www.scopus.com/inward/record.uri?eid=2-s2.0-105019239953&doi=10.3390%2Fhealthcare13192504&partnerID=40&md5=105a945b60bbaba644255ff9ef1fde1d	Faculty of Pharmacy, King Abdulaziz University, Jeddah, Makkah Province, Saudi Arabia	Althagafi, Abdulhamid A., Faculty of Pharmacy, King Abdulaziz University, Jeddah, Makkah Province, Saudi Arabia	Background: Clinical pharmacy services (CPSs) play a key role in ensuring medication safety, optimizing pharmacotherapy, and improving patient outcomes. While their benefits are well-documented globally, their specific impact within the Saudi healthcare system remains underexplored. Objective: This study aimed to evaluate the impact of pharmacist-led interventions in a tertiary medical center in …	clinical pharmacy services; dosage errors; medication safety; patient outcomes; pharmacist interventions	acetylsalicylic acid; aminoglycoside; enoxaparin; paracetamol; vancomycin; Article; clinical pharmacist; clinical pharmacy; dosing error; drug interaction; drug monitoring; emergency ward; female; health care system; hospital pharmacy; human; male; medication error; patient safety; retrospective study; Saudi Arabia; tertiary care center; treatment outcome	A. Althagafi; Department of Pharmacy Practice, Faculty of Pharmacy, King Abdulaziz University, Jeddah, P.O. Box 22252, Saudi Arabia; email: aalthagfi@kau.edu.sa		Multidisciplinary Digital Publishing Institute (MDPI)					English	Healthcare (Basel)	Article	Final	All Open Access; Gold Open Access; Green Accepted Open Access; Green Open Access	Scopus	2-s2.0-105019239953
FALSE	FALSE	FALSE	TRUE	FALSE	Keep	38		Multidisciplinary initiative to reduce 30-day readmissions in heart failure: a quality improvement perspective	Varghese, S.K.; Francis, T.; Shah, J.Z.; Gupta, P.; Velusamy, E.; Varghese, B.S.; Selvaraj, S.P.; Renyn, L.K.; Savarimuthu, I.; Mahinay, M.; Al Marri, M.S.; Azeem Arnoos, A.A.; Thangaraj, P.; Natarajan, S.; Hamed Badr, A.M.; Patel, A.								10.1136/bmjoq-2025-003382	Scopus	Varghese, Sharin Koshy (58295056400); Francis, Tina (60115221100); Shah, Jassim Zaheen (58932007100); Gupta, Poonam (57218336498); Velusamy, Elavarasi (60115232200); Varghese, Blessy Susan (60115208800); Selvaraj, Sathiya Priya (60115284500); Renyn, Lija Koshy (60115221200); Savarimuthu, Indirani (57218336428); Mahinay, Menandro (57267174800); Al Marri, Maha Salem (60115244800); Azeem Arnoos, Afn…	58295056400; 60115221100; 58932007100; 57218336498; 60115232200; 60115208800; 60115284500; 60115221200; 57218336428; 57267174800; 60115244800; 60115284600; 58689961000; 60115232300; 60106884700; 55560666400	2025	BMJ Open Quality	14	3	e003382			0	https://www.scopus.com/inward/record.uri?eid=2-s2.0-105017101598&doi=10.1136%2Fbmjoq-2025-003382&partnerID=40&md5=0a2326bc2dc9cb3b94f2324c86793337	Nursing, Hamad Medical Corporation, Doha, Qatar; Department of Cardiology, Hamad Medical Corporation, Doha, Qatar; Quality Management, Oxleas NHS Foundation Trust, Dartford, Kent, United Kingdom; Cardiac Rehabilitation Department, Hamad Medical Corporation, Doha, Qatar; Hamad Medical Corporation, Doha, Qatar	Varghese, Sharin Koshy, Nursing, Hamad Medical Corporation, Doha, Qatar; Francis, Tina, Nursing, Hamad Medical Corporation, Doha, Qatar; Shah, Jassim Zaheen, Department of Cardiology, Hamad Medical Corporation, Doha, Qatar; Gupta, Poonam, Quality Management, Oxleas NHS Foundation Trust, Dartford, Kent, United Kingdom; Velusamy, Elavarasi, Nursing, Hamad Medical Corporation, Doha, Qatar; Varghese,…	Aim Hospitalisation for heart failure (HF) carries a high risk of readmission and adverse patient outcomes. We noticed a higher rate of readmissions for HF patients in a tertiary cardiac centre in Doha, Qatar. This study is focused on using a multidisciplinary and quality improvement approach to reduce the HF patients’ 30-day readmission rate to the high dependency unit C in Heart Hospital, Doha,…	Patient safety; PDSA; Quality improvement	adult; aged; Article; clinical nurse specialist; clinical pharmacist; coaching; dietitian; female; follow up; heart center; heart failure; hospital discharge; hospital readmission; human; major clinical study; male; middle aged; multidisciplinary team; nurse; occupational therapist; patient care; patient education; patient engagement; patient satisfaction; pharmaceutical care; physiotherapist; Qa…	S.K. Varghese; Nursing, Hamad Medical Corporation, Doha, Qatar; email: svarghese50@hamad.qa		BMJ Publishing Group				40987479	English	BMJ Open Qual.	Article	Final	All Open Access; Gold Open Access; Green Accepted Open Access; Green Open Access	Scopus	2-s2.0-105017101598
FALSE	FALSE	FALSE	TRUE	FALSE	Keep	39		Impact of pharmacist independent prescription on critical care: A prospective interventional study in Madinah, Saudi Arabia	Ibrahim, S.E.; Al-Gadi, S.; El-Sisi, M.A.; Alrifai, M.A.; Maher, M.; Badawy, A.I.; Saadat, H.M.; Abdoh, H.Y.; Hegazy, M.M.; Abdalhamid, R.S.; Girvin, B.								10.4314/tjpr.v24i9.11	Scopus	Ibrahim, Sara E. (60160190400); Al-Gadi, Shoroq (60160482400); El-Sisi, Mohammed A. (6506846241); Alrifai, Mohammed A. (60160051900); Maher, Mona (60160482500); Badawy, Amina Ibrahim (60160482600); Saadat, Huda Mahmoud (60160482700); Abdoh, Hammad Yahia (59949570500); Hegazy, Mai Mostafa (60160052000); Abdalhamid, Rasha Saad (60160190500); Girvin, Briegeen G. (6602500063)	60160190400; 60160482400; 6506846241; 60160051900; 60160482500; 60160482600; 60160482700; 59949570500; 60160052000; 60160190500; 6602500063	2025	Tropical Journal of Pharmaceutical Research	24	9		1185	1192	0	https://www.scopus.com/inward/record.uri?eid=2-s2.0-105020046918&doi=10.4314%2Ftjpr.v24i9.11&partnerID=40&md5=716cadbf80f1a257386486c819d66d37	Department of Clinical Pharmacy, Al Rayan Private College of Health Sciences and Nursing, Medina, Saudi Arabia; Al Haram Hospital, Medina, Saudi Arabia; Al Madinah Al Munawarah, Medina, Saudi Arabia; Jamjoom Pharmaceuticals Co, Jeddah, Makkah al Mukarramah, Saudi Arabia; Egyptian Drug Authority (EDA), Cairo, Cairo, Egypt; Nursing Department, Al Rayan Private College of Health Sciences and Nursing…	Ibrahim, Sara E., Department of Clinical Pharmacy, Al Rayan Private College of Health Sciences and Nursing, Medina, Saudi Arabia; Al-Gadi, Shoroq, Al Haram Hospital, Medina, Saudi Arabia; El-Sisi, Mohammed A., Al Madinah Al Munawarah, Medina, Saudi Arabia; Alrifai, Mohammed A., Jamjoom Pharmaceuticals Co, Jeddah, Makkah al Mukarramah, Saudi Arabia; Maher, Mona, Egyptian Drug Authority (EDA), Cair…	Purpose: To compare the impact of pharmacist independent prescribers (PIPs) with that of regular physician-based prescriptions in the Madinah Region, Saudi Arabia. Methods: This prospective interventional study was conducted over 4 months and involved 40 critically ill patients in an adult medical intensive care unit (ICU) in a medium-sized non-teaching (private) hospital in the Kingdom of Saudi …	Adult intensive care unit; Critical care clinical pharmacist; Pharmacist independent prescriber; Prescriber in ICUs; Saudi Arabia	acute ischemic stroke; adult; Article; clinical pharmacist; controlled study; cost effectiveness analysis; critically ill patient; female; hospitalization; human; intensive care; intensive care unit; intervention study; length of stay; major clinical study; male; medical intensive care unit; medication error; multidisciplinary team; pharmacist; prescription; private hospital; sample size; Saudi A…	S.E. Ibrahim; Clinical Pharmacy Department, Al-Rayan National College of Health Science and Nursing, Al-Madinah Al-Munawarah, 41411, Saudi Arabia; email: Se.Ibrahim@amc.edu.sa		University of Benin	15965996				English	Trop. J. Pharm. Res.	Article	Final	All Open Access; Gold Open Access	Scopus	2-s2.0-105020046918
TRUE	FALSE	TRUE	TRUE	FALSE	Keep	40		Pharmacists’ Interventions in Virtual Diabetes Clinics: Cost-Effectiveness Feasibility Study	Al-Aqeel, S.; Mutlaq, A.; Alkhalifa, N.; Alnassar, D.; Alghanim, R.; Algarni, W.; Alshammari, S.								10.3390/healthcare13172130	Scopus	Al-Aqeel, Sinaa Abdulmohsen (25645807900); Mutlaq, Alaa Saeed (57204926710); Alkhalifa, Njood (60093579500); Alnassar, Deem (60092752100); Alghanim, Rashed A. (59263396800); Algarni, Wafa (60092752200); Alshammari, Sultanah (59896618500)	25645807900; 57204926710; 60093579500; 60092752100; 59263396800; 60092752200; 59896618500	2025	Healthcare (Switzerland)	13	17	2130			1	https://www.scopus.com/inward/record.uri?eid=2-s2.0-105015657862&doi=10.3390%2Fhealthcare13172130&partnerID=40&md5=a875e4c3f85ff126995a1966346ec987	College of Pharmacy, Riyadh, Riyad, Saudi Arabia; Administration of Pharmaceutical Care, Ministry of Health Saudi Arabia, Riyadh, Riyad, Saudi Arabia	Al-Aqeel, Sinaa Abdulmohsen, College of Pharmacy, Riyadh, Riyad, Saudi Arabia; Mutlaq, Alaa Saeed, Administration of Pharmaceutical Care, Ministry of Health Saudi Arabia, Riyadh, Riyad, Saudi Arabia; Alkhalifa, Njood, College of Pharmacy, Riyadh, Riyad, Saudi Arabia; Alnassar, Deem, College of Pharmacy, Riyadh, Riyad, Saudi Arabia; Alghanim, Rashed A., Administration of Pharmaceutical Care, Minis…	Background: Telepharmacy, the provision of patient care services by pharmacists through the use of telecommunications technology, is associated with improved diabetes-related outcomes and access to healthcare. The primary aim of this study was to characterize pharmacists’ interventions at a virtual pharmacist-led diabetes clinic (PLDC). The secondary aim was to assess the feasibility of conductin…	diabetes mellitus; pharmaceutical services; telemedicine; telepharmacy	adult; Article; body weight loss; classification; consultation time; controlled study; cost effectiveness analysis; counseling; diabetes mellitus; diabetic patient; drug therapy; exercise; feasibility study; female; follow up; general practitioner; health care access; health care cost; health care personnel; health service; hospitalization; human; hypoglycemia; information processing; interventio…	S. Al-Aqeel; Department of Clinical Pharmacy, College of Pharmacy, King Saud University, Riyadh, 11451, Saudi Arabia; email: salageel@ksu.edu.sa		Multidisciplinary Digital Publishing Institute (MDPI)					English	Healthcare (Basel)	Article	Final	All Open Access; Gold Open Access; Green Accepted Open Access; Green Open Access	Scopus	2-s2.0-105015657862
FALSE	FALSE	FALSE	TRUE	FALSE	Keep	41		Pharmacists’ Knowledge, Attitudes, and Practices Toward CGRP Inhibitors in Migraine Management: A Cross-Sectional Study	Alfahmi, A.S.; Alqarni, L.A.; Alkhatabi, L.A.; Alshehri, F.S.								10.3390/healthcare13172231	Scopus	Alfahmi, Anwar Seraj (60093244600); Alqarni, Lana Abdullah (60092769200); Alkhatabi, Lura Abdulrahman (60093123700); Alshehri, Fahad S. (57216773083)	60093244600; 60092769200; 60093123700; 57216773083	2025	Healthcare (Switzerland)	13	17	2231			0	https://www.scopus.com/inward/record.uri?eid=2-s2.0-105015620771&doi=10.3390%2Fhealthcare13172231&partnerID=40&md5=d7bf6579a64de76ce2591ccfff6e9720	College of Pharmacy, Umm Al-Qura University, Makkah, Makkah al Mukarramah, Saudi Arabia; Department of Pharmacology and Toxicology, Umm Al-Qura University, Makkah, Makkah al Mukarramah, Saudi Arabia	Alfahmi, Anwar Seraj, College of Pharmacy, Umm Al-Qura University, Makkah, Makkah al Mukarramah, Saudi Arabia; Alqarni, Lana Abdullah, College of Pharmacy, Umm Al-Qura University, Makkah, Makkah al Mukarramah, Saudi Arabia; Alkhatabi, Lura Abdulrahman, College of Pharmacy, Umm Al-Qura University, Makkah, Makkah al Mukarramah, Saudi Arabia; Alshehri, Fahad S., Department of Pharmacology and Toxico…	Background: Calcitonin gene-related peptide (CGRP) inhibitors represent a novel class of medications for the prevention and treatment of migraines. Given their expanding role in migraine management, pharmacists are increasingly expected to be knowledgeable about their use. However, limited data exist regarding pharmacists’ awareness and engagement with CGRP inhibitors in Saudi Arabia. Objective: …	attitudes; CGRP inhibitors; knowledge; migraine; pharmacists; practices; preventive therapy; Saudi Arabia	erenumab; allergy; Article; attitude; chronic headache; constipation; cross-sectional study; exploratory factor analysis; female; headache; health care personnel; human; hypertension; knowledge; Likert scale; major clinical study; male; migraine; neurologist; pharmacist; physician; prophylaxis; quality of life; Saudi Arabia; sinus headache; tension headache	F.S. Alshehri; Department of Pharmacology and Toxicology, College of Pharmacy, Umm Al-Qura University, Makkah, 24382, Saudi Arabia; email: fsshehri@uqu.edu.sa		Multidisciplinary Digital Publishing Institute (MDPI)					English	Healthcare (Basel)	Article	Final	All Open Access; Gold Open Access; Green Accepted Open Access; Green Open Access	Scopus	2-s2.0-105015620771
FALSE	FALSE	FALSE	TRUE	FALSE	Keep	42		Evaluation of Pediatric Delirium in Saudi Arabian PICUs: A Comprehensive Assessment of Awareness and Management	Alrossies, A.S.; AlSoqati, A.A.; Nahari, M.H.; Alanazi, M.S.; Alanazi, F.; Alshammari, M.								10.18549/PharmPract.2025.3.3229	Scopus	Alrossies, Amani S. (59404201300); AlSoqati, Abdulaziz Abdullah (57810467100); Nahari, Majed Hassan (57211387245); Alanazi, May S. (60171293800); Alanazi, Farah (59998071900); Alshammari, Mohammed Kanan (57271745600)	59404201300; 57810467100; 57211387245; 60171293800; 59998071900; 57271745600	2025	Pharmacy Practice	23	3	3229			0	https://www.scopus.com/inward/record.uri?eid=2-s2.0-105020834459&doi=10.18549%2FPharmPract.2025.3.3229&partnerID=40&md5=4e90d168b7214e4f83675cedf8827131	Department of Pharmacy Practice, Princess Nourah Bint Abdulrahman University, Riyadh, Riyad, Saudi Arabia; Department of Pediatric Critical Care, King Fahad Medical City, Riyadh, Saudi Arabia; Pharmaceutical Care Services, King Abdullah bin Abdulaziz University Hospital, Riyadh, Riyad, Saudi Arabia; College of Pharmacy, Princess Nourah Bint Abdulrahman University, Riyadh, Riyad, Saudi Arabia; Dep…	Alrossies, Amani S., Department of Pharmacy Practice, Princess Nourah Bint Abdulrahman University, Riyadh, Riyad, Saudi Arabia; AlSoqati, Abdulaziz Abdullah, Department of Pediatric Critical Care, King Fahad Medical City, Riyadh, Saudi Arabia; Nahari, Majed Hassan, Pharmaceutical Care Services, King Abdullah bin Abdulaziz University Hospital, Riyadh, Riyad, Saudi Arabia; Alanazi, May S., College …	Background: Pediatric delirium, a neuropsychiatric disorder, affects up to 66% of critically ill children, disrupting cerebral functioning. Often misdiagnosed or confused with other conditions, delirium remains a challenge in pediatric care. Objectives: to evaluate the awareness, practices, and management strategies for pediatric delirium in Saudi Arabia among healthcare professionals working in …	awareness; healthcare professionals; intensive care unit; management; pediatric delirium; Saudi Arabia	adult; analysis of variance; anxiety; Article; artificial ventilation; awareness; child; controlled study; critically ill patient; cross-sectional study; delirium; demographics; female; government; health care facility; health care personnel; hospitalization; human; knowledge; length of stay; major clinical study; male; mental disease; mortality; nurse patient ratio; outcome assessment; pediatric…			Grupo de Investigacion en Atencion Farmaceutica	1885642X		PPHRG		English	Pharm. Pract.	Article	Final	All Open Access; Gold Open Access	Scopus	2-s2.0-105020834459
FALSE	FALSE	FALSE	TRUE	FALSE	Keep	43		Predictors of Recommending Non-Pharmacological Therapy for Cough during Pregnancy by the Community Pharmacists in the United Arab Emirates (UAE): A Simulated-Patient Approach.	Al-Kubaisi, K.A.; A Elnour, A.A.; Hasan, S.; Galilb, N.A.; Mazrouei, N.; Alkaabi, M.; Al Amoodi, A.; Beshir, S.; Abdel-Qader Derar, H.; Ahmad, A.-A.; Menon, V.; Khidir, I.Y.; Alsulami, F.T.								10.18549/PharmPract.2025.3.3168	Scopus	Al-Kubaisi, Khalid Awad (57195966164); A Elnour, Asim Ahmed (23004340700); Hasan, Sanah (24461907900); Galilb, Nageeb Abdul (60175069300); Mazrouei, Nadia Al (57218246750); Alkaabi, Maisoun (57829894000); Al Amoodi, Abdulla A.A. (56716467400); Beshir, Semira Abdi (55599731800); Abdel-Qader Derar, H. (60214034900); Ahmad, Al Azayzih (60175449400); Menon, Vineetha Bharathan (57443620700); Khidir, I…	57195966164; 23004340700; 24461907900; 60175069300; 57218246750; 57829894000; 56716467400; 55599731800; 60214034900; 60175449400; 57443620700; 57218953461; 58122500700	2025	Pharmacy Practice	23	3	3168			0	https://www.scopus.com/inward/record.uri?eid=2-s2.0-105020734648&doi=10.18549%2FPharmPract.2025.3.3168&partnerID=40&md5=d87c9212310341d9bf548665f3066ef8	Department of Pharmacy Practice and Pharmacotherapeutics, University of Sharjah, Sharjah, Sharjah, United Arab Emirates; Clinical Pharmacy Program, Al Ain University, Al Ain, Abu Dhabi, United Arab Emirates; AAU Health and Biomedical Research Center, Al Ain University, Al Ain, Abu Dhabi, United Arab Emirates; College of Pharmacy and Health Sciences, Ajman University, Ajman, Ajman, United Arab Emi…	Al-Kubaisi, Khalid Awad, Department of Pharmacy Practice and Pharmacotherapeutics, University of Sharjah, Sharjah, Sharjah, United Arab Emirates; A Elnour, Asim Ahmed, Clinical Pharmacy Program, Al Ain University, Al Ain, Abu Dhabi, United Arab Emirates, AAU Health and Biomedical Research Center, Al Ain University, Al Ain, Abu Dhabi, United Arab Emirates; Hasan, Sanah, College of Pharmacy and Hea…	Background: Cough is common during pregnancy. Community Pharmacists (CPs) can provide high-quality cough assessment and management services during pregnancy, including nonpharmacological and pharmacotherapies. In pregnant women, non-pharmacological approaches may be preferred as a first line of treatment for cough to minimize the potential side effects associated with pharmacological therapies. O…	community pharmacist; cough; pregnancy; simulated patient	adult; Article; behavior; cold; communication skill; community pharmacist; coughing; cross-sectional study; disease duration; electronic spreadsheet; female; first-line treatment; fluid intake; gastric reflux; human; human experiment; male; medical procedures; morbidity; non-pharmacological therapy; observational study; patient satisfaction; pharmacist behavior; pharmacy student; pregnancy; pregn…			Grupo de Investigacion en Atencion Farmaceutica	1885642X		PPHRG		English	Pharm. Pract.	Article	Final	All Open Access; Gold Open Access	Scopus	2-s2.0-105020734648
TRUE	FALSE	TRUE	TRUE	FALSE	Keep	44		Maximizing cost savings and clinical outcomes: A retrospective analysis of antimicrobial stewardship for meropenem utilization in Saudi Arabia	Tafish, R.T.; Al-Zayer, R.; Al-Anazi, F.; Al-Mulki, J.								10.1371/journal.pone.0328673	Scopus	Tafish, Rawan T. (57272146200); Al-Zayer, Reem (59456868100); Al-Anazi, Faisal (57076708600); Al-Mulki, Jida M. (57226773928)	57272146200; 59456868100; 57076708600; 57226773928	2025	PLOS ONE	20	2026-07-07	e0328673			0	https://www.scopus.com/inward/record.uri?eid=2-s2.0-105010944931&doi=10.1371%2Fjournal.pone.0328673&partnerID=40&md5=497c07622a7acf92a0a7dfb07ef54124	Department of Pharmacy, Children’s Specialized Hospital, Riyadh, Saudi Arabia; Mohammed Al-Mana College for Medical Sciences, Dammam, Ash Sharqiyah, Saudi Arabia; Department of Epidemiology and Population Health, American University of Beirut, Beirut, Beirut Governorate, Lebanon	Tafish, Rawan T., Department of Pharmacy, Children’s Specialized Hospital, Riyadh, Saudi Arabia; Al-Zayer, Reem, Mohammed Al-Mana College for Medical Sciences, Dammam, Ash Sharqiyah, Saudi Arabia; Al-Anazi, Faisal, Department of Pharmacy, Children’s Specialized Hospital, Riyadh, Saudi Arabia; Al-Mulki, Jida M., Department of Epidemiology and Population Health, American University of Beirut, Beiru…	Background Meropenem, a key antibiotic for multidrug-resistant infections, is often misused, leading to antimicrobial resistance, increased healthcare costs, and excessive consumption. Optimizing its use through antimicrobial stewardship program is crucial to improving clinical outcomes, reducing resistance, and minimizing unnecessary expenditures. Objectives To evaluate trends in meropenem utili…		antiinfective agent; meropenem; valproic acid; adult; antibiotic resistance; antimicrobial stewardship; Article; chi square test; child; clinical outcome; cost control; drug utilization; dyspnea; fever; follow up; health care cost; human; hypersensitivity; kidney failure; major clinical study; meropenem utilization; multidrug resistant infection; newborn; observational study; pharmacist; prescrip…	J. Al-Mulki; Department of Epidemiology and Population Health, American University of Beirut, Beirut, Lebanon; email: Jida245@gmail.com		Public Library of Science			POLNC	40674322	English	Plos One.	Article	Final	All Open Access; Gold Open Access; Green Accepted Open Access; Green Open Access	Scopus	2-s2.0-105010944931
FALSE	FALSE	FALSE	TRUE	FALSE	Keep	45		Pharmacists' knowledge of medication errors and their attitudes toward reporting them in Saudi Arabia	Alahmari, A.; Ahmed, N.; Alkheran, A.; Alotaibi, A.; Alhamdani, M.; Alhrbi, R.; Fatani, S.								10.1097/MD.0000000000043035	Scopus	Alahmari, Abdullah Khaloofah (57189028357); Ahmed, Nehad Y. (57162037800); Alkheran, Abdulaziz (59980127200); Alotaibi, Abdullah M. (59430589500); Alhamdani, Moayad (59980289800); Alhrbi, Rashed (59980613700); Fatani, Sarah A. (57206185454)	57189028357; 57162037800; 59980127200; 59430589500; 59980289800; 59980613700; 57206185454	2025	Medicine (United States)	104	26		e43035		0	https://www.scopus.com/inward/record.uri?eid=2-s2.0-105010137986&doi=10.1097%2FMD.0000000000043035&partnerID=40&md5=7583252c2170a3b2f988f675ba5955a6	Department of Clinical Pharmacy, Prince Sattam Bin Abdulaziz University, Al Kharj, Riyad, Saudi Arabia; College of Pharmacy, Prince Sattam Bin Abdulaziz University, Al Kharj, Riyad, Saudi Arabia; Department of Clinical Pharmacy, Taibah University, Medina, Al Madinah al Munawwarah, Saudi Arabia	Alahmari, Abdullah Khaloofah, Department of Clinical Pharmacy, Prince Sattam Bin Abdulaziz University, Al Kharj, Riyad, Saudi Arabia; Ahmed, Nehad Y., Department of Clinical Pharmacy, Prince Sattam Bin Abdulaziz University, Al Kharj, Riyad, Saudi Arabia; Alkheran, Abdulaziz, College of Pharmacy, Prince Sattam Bin Abdulaziz University, Al Kharj, Riyad, Saudi Arabia; Alotaibi, Abdullah M., College …	Medication errors result in negative outcomes such as increased mortality, morbidity, length of hospital stays and medical costs. Assessing pharmacists' knowledge of medication errors and their attitudes toward reporting them is crucial for identifying gaps in awareness and practice. This study aims to evaluate pharmacists' knowledge of medication errors and their attitudes toward reporting them …	attitudes; knowledge; medication errors; pharmacists; reporting	adult; age; Article; cross-sectional study; female; gender; health survey; hospital pharmacist; human; identifiable information; male; medication error; pharmacist; pharmacist attitude; pharmacy (shop); professional knowledge; Saudi Arabia; work experience; attitude to health; health personnel attitude; middle aged; psychology; questionnaire; young adult; Adult; Attitude of Health Personnel; Cros…	N. Ahmed; Department of Clinical Pharmacy, College of Pharmacy, Prince Sattam bin Abdulaziz University, Al Kharj, Saudi Arabia; email: n.ahmed@psau.edu.sa		Lippincott Williams and Wilkins	257974		MEDIA	40587740	English	Medicine	Article	Final	All Open Access; Gold Open Access; Green Accepted Open Access; Green Open Access	Scopus	2-s2.0-105010137986
FALSE	FALSE	FALSE	TRUE	FALSE	Keep	46		Epidemiological Insights into Self-Medication Practices: A Study Among Residents in Selected Emirates of the UAE	Jahir Hussain, A.H.; Mohammed Alahmed, A.Y.A.; Patni, M.A.; Hossain, A.; Elamin, A.A.								10.55489/njcm.160620255300	Scopus	Jahir Hussain, Ashfak (59937735800); Mohammed Alahmed, Azza Yaser Abdulla (59937374900); Patni, Mohamed Anas (57196409642); Hossain, Ashfaque (55644981900); Elamin, Abdalla Ahmed Eldaw (57375390100)	59937735800; 59937374900; 57196409642; 55644981900; 57375390100	2025	National Journal of Community Medicine	16	6		635	641	0	https://www.scopus.com/inward/record.uri?eid=2-s2.0-105007850114&doi=10.55489%2Fnjcm.160620255300&partnerID=40&md5=ff73bb533d2aecc223d0e67c38b9b88e	Ras Al Khaima Medical and Health Sciences University (RAK), Ras al Khaimah, Ras Al Khaimah, United Arab Emirates; Department of Community Medicine, Ras Al Khaima Medical and Health Sciences University (RAK), Ras al Khaimah, Ras Al Khaimah, United Arab Emirates; Department of Microbiology, Ras Al Khaima Medical and Health Sciences University (RAK), Ras al Khaimah, Ras Al Khaimah, United Arab Emira…	Jahir Hussain, Ashfak, Ras Al Khaima Medical and Health Sciences University (RAK), Ras al Khaimah, Ras Al Khaimah, United Arab Emirates; Mohammed Alahmed, Azza Yaser Abdulla, Ras Al Khaima Medical and Health Sciences University (RAK), Ras al Khaimah, Ras Al Khaimah, United Arab Emirates; Patni, Mohamed Anas, Department of Community Medicine, Ras Al Khaima Medical and Health Sciences University (R…	Background: Self-medication is a growing public health concern in the UAE. It is influenced by the country's diverse population and cultural practices. Defined as using medications without medical consultation, self-medication carries risks such as misuse, antibiotic resistance, and negative health outcomes. This study aimed to assess the prevalence, motivations, and socio-demographic determinant…	Healthcare access; Non-prescriptive antibiotics; Self-medication; Socio-demographic factors		M.A. Patni; Department of Community Medicine, RAK College of Medical Sciences, RAK Medical and Health Sciences University, Ras Al Khaimah, United Arab Emirates; email: mohamedanas@rakmhsu.ac.ae		MedSci Publications	9763325				English	Natl. J. Community. Med.	Article	Final	All Open Access; Gold Open Access	Scopus	2-s2.0-105007850114
TRUE	FALSE	TRUE	TRUE	FALSE	Keep	47		Multi-stakeholder perspective on community pharmacy services in Saudi Arabia: A systematic review and meta-analyses for 2010–2020	Alghamdi, K.S.; Petzold, M.; Alsugoor, M.H.; Makeen, H.A.; Ljungberg Persson, C.L.; Hussain-Alkhateeb, L.								10.1016/j.rcsop.2025.100608	Scopus	Alghamdi, Khalid Saeed (58739947700); Petzold, Max Gustav (7003628893); Alsugoor, Mahdi H. (57202851241); Makeen, Hafiz Antar (8409275300); Ljungberg Persson, Christina (57222040332); Hussain-Alkhateeb, Laith (56905385700)	58739947700; 7003628893; 57202851241; 8409275300; 57222040332; 56905385700	2025	Exploratory Research in Clinical and Social Pharmacy	18		100608			0	https://www.scopus.com/inward/record.uri?eid=2-s2.0-105004187192&doi=10.1016%2Fj.rcsop.2025.100608&partnerID=40&md5=0dff976649135d7b0d3f6120fd8dec2d	School of Public Health and Community Medicine, Sahlgrenska Akademin, Gothenburg, Vastra Gotaland, Sweden; Department of Clinical Pharmacy, Al Baha University, Al Aqiq, Al Bahah, Saudi Arabia; Department of Medical Emergency Services, Umm Al-Qura University, Makkah, Makkah al Mukarramah, Saudi Arabia; Department of Clinical Pharmacy, Jazan University, Jizan, Jazan, Saudi Arabia; Department of Pop…	Alghamdi, Khalid Saeed, School of Public Health and Community Medicine, Sahlgrenska Akademin, Gothenburg, Vastra Gotaland, Sweden, Department of Clinical Pharmacy, Al Baha University, Al Aqiq, Al Bahah, Saudi Arabia; Petzold, Max Gustav, School of Public Health and Community Medicine, Sahlgrenska Akademin, Gothenburg, Vastra Gotaland, Sweden; Alsugoor, Mahdi H., Department of Medical Emergency Se…	Background: Community pharmacists are the third-largest group of healthcare professionals globally; their capacity often extends far beyond dispensing medication, and they are increasingly involved in a diverse range of advanced health service delivery, which can potentially improve public health outcomes. Among the many initiatives of the Saudi national transformation program towards Saudi Visio…	Barriers; Community pharmacy; Pharmacy practice; Saudi Arabia; Services	attitude to health; clinical evaluation; clinical practice; health care system; human; information processing; law enforcement; meta analysis; patient counseling; patient safety; patient satisfaction; pharmacy (shop); physician; population health; practice guideline; Preferred Reporting Items for Systematic Reviews and Meta-Analyses; prescription; quality control; Review; Saudi Arabia; self medic…	K.S. Alghamdi; School of Public Health and Community Medicine, Institute of Medicine, Sahlgrenska Academy, Gothenburg University, Göteborg, Box 469, 40530, Sweden; email: Khalid.alghamdi@gu.se		Elsevier Inc.					English	Exploratory Res. Clin. Soc. Pharm.	Review	Final	All Open Access; Gold Open Access; Green Accepted Open Access; Green Open Access	Scopus	2-s2.0-105004187192
FALSE	FALSE	FALSE	TRUE	FALSE	Keep	48		Adoption of evidence-based medicine: A comparative study of hospital and community pharmacists in Saudi Arabia	Alzahrani, F.; Almutairi, N.; Aloufi, A.; Kattan, A.; Hakeem, A.; ALHarbi, M.; Alarawi, N.; Fadil, H.A.; Habeeb, E.								10.1371/journal.pone.0324620	Scopus	Alzahrani, Fahad Ali Ahmed (57877739300); Almutairi, Nawaf (59891792300); Aloufi, Abdullah (57412946700); Kattan, Abdulmalik (58615387100); Hakeem, Abdulaziz (58615565900); ALHarbi, Mohammed F. (57194328606); Alarawi, Naif (59917871300); Fadil, Haifa Abdulrahman (57465220700); Habeeb, Ehsan A. (58118178400)	57877739300; 59891792300; 57412946700; 58615387100; 58615565900; 57194328606; 59917871300; 57465220700; 58118178400	2025	PLOS ONE	20	2026-05-05	e0324620			1	https://www.scopus.com/inward/record.uri?eid=2-s2.0-105006493113&doi=10.1371%2Fjournal.pone.0324620&partnerID=40&md5=fe961a0ab2ba6803243c020b835f7d6a	Department of Pharmacy Practice, Taibah University, Medina, Al Madinah al Munawwarah, Saudi Arabia; King Faisal Specialist Hospital & Research Centre, Riyadh, Riyad, Saudi Arabia; Pharm D Department, Taibah University, Medina, Al Madinah al Munawwarah, Saudi Arabia	Alzahrani, Fahad Ali Ahmed, Department of Pharmacy Practice, Taibah University, Medina, Al Madinah al Munawwarah, Saudi Arabia; Almutairi, Nawaf, King Faisal Specialist Hospital & Research Centre, Riyadh, Riyad, Saudi Arabia; Aloufi, Abdullah, Department of Pharmacy Practice, Taibah University, Medina, Al Madinah al Munawwarah, Saudi Arabia; Kattan, Abdulmalik, Pharm D Department, Taibah Universi…	Objectives Evidence-based medicine (EBM) combines clinical expertise, patient values, and the best available evidence to guide healthcare decision-making. Despite its importance in pharmacy practice, EBM adoption in Saudi Arabian pharmacies remains under-researched. This study aimed to assess the knowledge, attitudes, and practices regarding EBM among hospital and community pharmacists in the Mad…		adult; Article; attitude; community pharmacist; comparative study; cross-sectional study; decision making; education; evidence based medicine; female; good clinical practice; hospital pharmacist; human; major clinical study; male; pharmacy practice; Saudi Arabia; treatment outcome; attitude to health; health personnel attitude; middle aged; pharmacist; psychology; questionnaire; Adult; Attitude o…	F. Alzahrani; Department of Pharmacy Practice, Faculty of Pharmacy, Taibah University, Madinah, Saudi Arabia; email: fzahrani@taibahu.edu.sa		Public Library of Science			POLNC	40408366	English	Plos One.	Article	Final	All Open Access; Gold Open Access; Green Accepted Open Access; Green Open Access	Scopus	2-s2.0-105006493113
FALSE	FALSE	FALSE	TRUE	FALSE	Keep	49		How equipped are pharmacists for pharmacogenomics?: A cross-sectional study on knowledge, attitudes, and implementation practices in Saudi Arabia	Alharthi, M.S.								10.1097/MD.0000000000042240	Scopus	Alharthi, Mohammed Shaaf (58580441700)	58580441700	2025	Medicine (United States)	104	17	e42240			0	https://www.scopus.com/inward/record.uri?eid=2-s2.0-105003918647&doi=10.1097%2FMD.0000000000042240&partnerID=40&md5=aab2b8e6b345c5246c8ceb17a1d23d06	Department of Clinical Pharmacy, Taif University, Taif, Makkah al Mukarramah, Saudi Arabia	Alharthi, Mohammed Shaaf, Department of Clinical Pharmacy, Taif University, Taif, Makkah al Mukarramah, Saudi Arabia	Pharmacogenomics, the study of genetic influences on drug response, advances personalized medicine by tailoring therapy to individual genetic profiles, reducing adverse effects and optimizing efficacy. Pharmacists, as accessible healthcare providers, are well-positioned to facilitate the integration of pharmacogenomics into clinical practice. This study assesses Saudi pharmacists' knowledge, atti…	clinical implementation; genetic testing; personalized medicine; pharmacists' knowledge; pharmacogenomics	adult; Article; clinical pharmacist; clinical pharmacy; clinical practice; cross-sectional study; demographics; female; genetic screening; hospital pharmacy; human; knowledge gap; male; middle aged; normal human; patient information; personalized medicine; pharmacist; pharmacist attitude; pharmacogenomics; pharmacy (shop); pilot study; professional knowledge; reimbursement; research; Saudi Arabia…	M.S. Alharthi; Department of Clinical Pharmacy, College of Pharmacy, Taif University, Taif, Saudi Arabia; email: Ms.harthi@tu.edu.sa		Lippincott Williams and Wilkins	257974		MEDIA	40295244	English	Medicine	Article	Final	All Open Access; Gold Open Access; Green Accepted Open Access; Green Open Access	Scopus	2-s2.0-105003918647
FALSE	FALSE	FALSE	TRUE	FALSE	Keep	50		A consolidated framework for implementation research (CFIR) guided exploration of key informant perspectives on establishing a pharmacist-led anticoagulation service in primary care: a qualitative study	Alshihab, S.; Mohamed Ibrahim, M.I.M.; Al-Zaidan, M.; Hadi, M.A.								10.1007/s11096-024-01830-x	Scopus	Alshihab, Safaa (58885435400); Mohamed Ibrahim, Mohamed Izham B. (57195534191); Al-Zaidan, Manal (58651066700); Hadi, Muhammad Abdul (57217032113)	58885435400; 57195534191; 58651066700; 57217032113	2025	International Journal of Clinical Pharmacy	47	2	102427	335	344	2	https://www.scopus.com/inward/record.uri?eid=2-s2.0-85209554600&doi=10.1007%2Fs11096-024-01830-x&partnerID=40&md5=b59d47ad3c2af3d55c378bcc67036249	Department of Clinical Pharmacy and Practice, College of Pharmacy, Qatar University, Doha, Qatar; Department of Pharmacy and Therapeutics Supply, Primary Health Care Corporation, Doha, Qatar	Alshihab, Safaa, Department of Clinical Pharmacy and Practice, College of Pharmacy, Qatar University, Doha, Qatar; Mohamed Ibrahim, Mohamed Izham B., Department of Clinical Pharmacy and Practice, College of Pharmacy, Qatar University, Doha, Qatar; Al-Zaidan, Manal, Department of Pharmacy and Therapeutics Supply, Primary Health Care Corporation, Doha, Qatar; Hadi, Muhammad Abdul, Department of Cli…	Background: Globally, pharmacist-led anticoagulation services have improved patient outcomes in secondary and tertiary care settings. However, there is a paucity of literature about establishing such services within primary care settings. Aim: This study explored key informants' perceptions regarding the systemic and procedural factors influencing development and implementation of a pharmacist-le…	Anticoagulation clinic; CFIR; Framework analysis; Implementation research; Pharmacists; Primary health care	adult; anticoagulation; article; female; general practitioner; health center; human; implementation science; male; pharmacist; primary health care; primary medical care; Qatar; qualitative research; secondary health care; semi structured interview; tertiary care center; treatment outcome; health personnel attitude; organization and management; pharmacy (shop); professional standard; anticoagulant…	M.A. Hadi; Department of Clinical Pharmacy and Practice, College of Pharmacy, QU Health Sector, Qatar University, Doha, Qatar; email: mabdulhadi@qu.edu.qa		Springer Science and Business Media Deutschland GmbH	22107703			39560881	English	Int. J. Clin. Pharm.	Article	Final	All Open Access; Green Accepted Open Access; Green Open Access; Hybrid Gold Open Access	Scopus	2-s2.0-85209554600
FALSE	FALSE	FALSE	TRUE	FALSE	Keep	51		Revitalizing oncology medications access in Saudi Arabia: Current challenges and recommendations by the Saudi Oncology Pharmacy Assembly	Alkhudair, N.; Howaidi, J.; Alnuhait, M.; Alshamrani, M.; Khan, M.; AlHarbi, A.; AlNajjar, F.; Bajnaid, E.; Almodaheem, H.; Alhowimel, M.; Alzahrani, A.; Khardaly, A.; AlNahedh, M.; Elsoudi, H.; Alabdulkareem, H.; Alrashidan, A.; Alzahrani, M.; AlRajhi, A.								10.1177/10781552241232697	Scopus	Alkhudair, Nora A. (57205130046); Howaidi, Jude (57214685891); Alnuhait, Mohammed A. (57710918900); Alshamrani, Majed A. (57215812977); Khan, Mansour (58914437700); AlHarbi, Atika M. (57215813200); AlNajjar, Fouad H. (57211551699); Bajnaid, Eshtyag (57217237924); Almodaheem, Hajer (57221283312); Alhowimel, Mansour (57222195118); Alzahrani, Ali Saeed (8940195000); Khardaly, Amr Mohammad (572172307…	57205130046; 57214685891; 57710918900; 57215812977; 58914437700; 57215813200; 57211551699; 57217237924; 57221283312; 57222195118; 8940195000; 57217230702; 57209310589; 57223171558; 58915159700; 57193254980; 57069855900; 57211558103	2025	Journal of Oncology Pharmacy Practice	31	2		245	250	1	https://www.scopus.com/inward/record.uri?eid=2-s2.0-85186409302&doi=10.1177%2F10781552241232697&partnerID=40&md5=93299b957b49379aca6275e4cb146d97	College of Pharmacy, Riyadh, Riyad, Saudi Arabia; Department of Clinical Pharmacy, King Fahad Medical City, Riyadh, Saudi Arabia; Department of Clinical Pharmacy, Umm Al-Qura University, Makkah, Makkah al Mukarramah, Saudi Arabia; Pharmaceutical Care Department, National Guard Health Affairs, Riyadh, Riyad, Saudi Arabia; King Abdullah Medical City, Makkah, Makkah al Mukarramah, Saudi Arabia; Depu…	Alkhudair, Nora A., College of Pharmacy, Riyadh, Riyad, Saudi Arabia; Howaidi, Jude, Department of Clinical Pharmacy, King Fahad Medical City, Riyadh, Saudi Arabia; Alnuhait, Mohammed A., Department of Clinical Pharmacy, Umm Al-Qura University, Makkah, Makkah al Mukarramah, Saudi Arabia; Alshamrani, Majed A., Pharmaceutical Care Department, National Guard Health Affairs, Riyadh, Riyad, Saudi Arab…	Background: Cancer care is posing immense challenges to healthcare systems globally. Advances in screening, monitoring, and treating cancer improved patient outcomes and survival rates yet amplified the disease burden. Multiple barriers might impede early access to innovative therapies. We thoroughly examined the current challenges in oncology medication access in Saudi Arabia and provided consen…	access; formulary; management; medication; Oncology	antineoplastic agent; access to medication; Article; cancer patient; clinical decision making; consensus; data availability; disease burden; economic evaluation; health care cost; health care organization; hospital; human; malignant neoplasm; oncology; patient care; patient-reported outcome; pharmacist; pharmacy (discipline); physician; qualitative analysis; Saudi Arabia; treatment outcome; drug …	N. Alkhudair; Department of Clinical Pharmacy, College of Pharmacy, King Saud University, Riyadh, Saudi Arabia; email: Naalkhudair@ksu.edu.sa		SAGE Publications Ltd	10781552		JOPPF	38377985	English	J. Oncol. Pharm. Pract.	Article	Final	All Open Access; Green Accepted Open Access; Green Open Access	Scopus	2-s2.0-85186409302
FALSE	FALSE	FALSE	TRUE	FALSE	Keep	52		Description of schizophrenia treatment outcomes in Saudi Arabia: A preliminary pilot investigation	AlDosari, F.; AlGhossen, S.; Alburaiki, M.; Ar Shilbayeh, S.; AlBogami, N.; Binsaleh, A.Y.; Mazrouei, N.; AlRasheed, H.A.; Aldossary, K.M.; Gammoh, O.								10.1177/03000605251332443	Scopus	AlDosari, Fatimah (58165833300); AlGhossen, Shahad (59760731400); Alburaiki, Malka (59760709800); Ar Shilbayeh, Sireen (59760709900); AlBogami, Nada (57191591286); Binsaleh, Ammena Yahia (57203767078); Mazrouei, Nadia Al (57218246750); AlRasheed, Hayam Ali (58411797200); Aldossary, Khlood Mohammad (57211550242); Gammoh, Omar Salem (55838665300)	58165833300; 59760731400; 59760709800; 59760709900; 57191591286; 57203767078; 57218246750; 58411797200; 57211550242; 55838665300	2025	Journal of International Medical Research	53	4				0	https://www.scopus.com/inward/record.uri?eid=2-s2.0-105003896420&doi=10.1177%2F03000605251332443&partnerID=40&md5=2f0719c209b716e002c1448ab94b017a	Pharmaceutical Care Department, National Guard Health Affairs, Riyadh, Riyad, Saudi Arabia; Pharmaceutical Care Department, National Guard Health Affairs, Riyadh, Riyad, Saudi Arabia; Department of Psychiatry, Security Forces Hospital Program Riyadh, Riyadh, Riyad, Saudi Arabia; Department of Pharmacy Practice, Princess Nourah Bint Abdulrahman University, Riyadh, Riyad, Saudi Arabia; Department o…	AlDosari, Fatimah, Pharmaceutical Care Department, National Guard Health Affairs, Riyadh, Riyad, Saudi Arabia; AlGhossen, Shahad, Pharmaceutical Care Department, National Guard Health Affairs, Riyadh, Riyad, Saudi Arabia; Alburaiki, Malka, Department of Psychiatry, Security Forces Hospital Program Riyadh, Riyadh, Riyad, Saudi Arabia; Ar Shilbayeh, Sireen, Department of Pharmacy Practice, Princess…	Objectives: Schizophrenia is a debilitating psychiatric illness that is often understudied due to stigma and cultural barriers. This report presents a clinical descriptive evaluation of patients with schizophrenia in Saudi Arabia, focusing on demographics, clinical information, and treatment efficacy and safety. Methods: This single-center cross-sectional study included 42 patients on antipsychot…	antipsychotic drugs; effectiveness; safety; Saudi Arabia; Schizophrenia; therapy	aripiprazole; chlorpromazine; dopamine; neuroleptic agent; olanzapine; risperidone; adult; akathisia; anxiety; Article; bipolar disorder; clinical article; clinical pharmacy; cross-sectional study; depression; disease severity; drug-induced parkinsonism; DSM-5; female; hallucination; hospitalization; human; interview; male; marriage; medical research; mental disease; mental health service; motor …	H.A. AlRasheed; Department of Pharmacy Practice, College of Pharmacy, Princess Nourah bint Abdulrahman University, Riyadh, Saudi Arabia; email: haalrasheed@pnu.edu.sa		SAGE Publications Ltd	3000605		JIMRB	40259826	English	J. Int. Med. Res.	Article	Final	All Open Access; Gold Open Access; Green Accepted Open Access; Green Open Access	Scopus	2-s2.0-105003896420
FALSE	FALSE	FALSE	TRUE	FALSE	Keep	53		Patients’ views and experiences of the first community pharmacy-based medication therapy management clinic in the Middle East and North Africa (MENA): A qualitative study	Hadi, M.A.; Al-Babtain, B.; Bawazeer, G.; Paudyal, V.; Cheema, E.; Alqahtani, A.; Bahatheq, A.								10.1177/17151635241300707	Scopus	Hadi, Muhammad Abdul (57217032113); Al-Babtain, Basmah (57188694032); Bawazeer, Ghada A.M. (6504389387); Paudyal, Vibhu (36005271400); Cheema, Ejaz (56453380000); Alqahtani, Abdulaziz G. (57535185500); Bahatheq, Ahmed (57223892239)	57217032113; 57188694032; 6504389387; 36005271400; 56453380000; 57535185500; 57223892239	2025	Canadian Pharmacists Journal	158	2		110	119	2	https://www.scopus.com/inward/record.uri?eid=2-s2.0-105001838704&doi=10.1177%2F17151635241300707&partnerID=40&md5=52b0ed06a08d04912bf80466dff765a1	Department of Clinical Pharmacy and Practice, College of Pharmacy, Qatar University, Doha, Qatar; Department of Pharmacy Practice, Princess Nourah Bint Abdulrahman University, Riyadh, Riyad, Saudi Arabia; School of Pharmacy, University of Birmingham, Birmingham, West Midlands, United Kingdom; Midwifery and Palliative Care, King's College London, London, United Kingdom	Hadi, Muhammad Abdul, Department of Clinical Pharmacy and Practice, College of Pharmacy, Qatar University, Doha, Qatar; Al-Babtain, Basmah, Department of Pharmacy Practice, Princess Nourah Bint Abdulrahman University, Riyadh, Riyad, Saudi Arabia; Bawazeer, Ghada A.M., ; Paudyal, Vibhu, Department of Clinical Pharmacy and Practice, College of Pharmacy, Qatar University, Doha, Qatar, Department of …	Objective: This qualitative study aimed to describe patients’ experiences of a community pharmacy (CP)–based medication therapy management program (MTM). Methods: Qualitative, semistructured, face-to-face interviews were conducted with a purposive sample of patients with uncontrolled diabetes who received care at a CP-based MTM clinic. Interviews were conducted in the MTM clinic of Health Kingdom…		hemoglobin A1c; accuracy; adult; Article; clinical article; clinical outcome; cognition; controlled study; decision making; dementia; diabetes mellitus; disease prognosis; face-to-face interview; female; follow up; hospitalization; human; male; medication therapy management; mental disease; Middle East; North Africa; pharmacist; pharmacy (shop); prognosis; purposive sample; randomized controlled …	M.A. Hadi; Department of Clinical Pharmacy and Practice, College of Pharmacy, Qatar University, Qatar; email: mabdulhadi@qu.edu.qa		SAGE Publications Ltd	17151635				English	Can. Pharm. J.	Article	Final	All Open Access; Gold Open Access; Green Accepted Open Access; Green Open Access	Scopus	2-s2.0-105001838704
TRUE	FALSE	TRUE	TRUE	FALSE	Keep	54		Prospective Audit and Feedback of Targeted Antimicrobials Use at a Tertiary Care Hospital in the United Arab Emirates	Gulam, S.M.; Thomas, D.; Ahamed, F.; Baker, D.E.								10.3390/antibiotics14030237	Scopus	Gulam, Shabaz Mohiuddin (57221288134); Thomas, Dixon J. (16164286300); Ahamed, Fiaz (58001076000); Baker, Danial E. (35549338300)	57221288134; 16164286300; 58001076000; 35549338300	2025	Antibiotics	14	3	237			1	https://www.scopus.com/inward/record.uri?eid=2-s2.0-105001298959&doi=10.3390%2Fantibiotics14030237&partnerID=40&md5=fa820479f97376508fba5a0d298eb841	College of Pharmacy, Gulf Medical University, Ajman, Ajman, United Arab Emirates; Department of Clinical Pharmacy, Thumbay University Hospital, Ajman, Ajman, United Arab Emirates; Department of Infection control, Thumbay University Hospital, Ajman, Ajman, United Arab Emirates; Washington State University Spokane, Spokane, WA, United States	Gulam, Shabaz Mohiuddin, College of Pharmacy, Gulf Medical University, Ajman, Ajman, United Arab Emirates, Department of Clinical Pharmacy, Thumbay University Hospital, Ajman, Ajman, United Arab Emirates; Thomas, Dixon J., College of Pharmacy, Gulf Medical University, Ajman, Ajman, United Arab Emirates; Ahamed, Fiaz, Department of Infection control, Thumbay University Hospital, Ajman, Ajman, Unit…	Background/Objectives: Antimicrobial stewardship programs improve antimicrobial use and help combat antimicrobial resistance. The Infectious Disease Society of America’s (IDSA) recommended core interventions include prospective audit and feedback along with formulary restriction and preauthorization. IDSA recommends any one of these interventions be implemented in acute care hospitals to improve …	antimicrobial stewardship; pharmacist-led intervention; pilot study; United Arab Emirates	antibiotic agent; broadly neutralizing antibody; cefdinir; cilastatin plus imipenem; ciprofloxacin; ertapenem; meropenem; piperacillin plus tazobactam; teicoplanin; vancomycin; adult; all cause mortality; antimicrobial stewardship; antimicrobial therapy; Article; clinical audit; clinical outcome; controlled study; data base; drug dose; emergency care; empirical research; feedback system; female; …	S.M. Gulam; College of Pharmacy, Gulf Medical University, Ajman, 4184, United Arab Emirates; email: dr.shabaz@gmu.ac.ae		Multidisciplinary Digital Publishing Institute (MDPI)					English	Antibiotics	Article	Final	All Open Access; Gold Open Access; Green Accepted Open Access; Green Open Access	Scopus	2-s2.0-105001298959
FALSE	FALSE	FALSE	TRUE	FALSE	Keep	55		Knowledge, Awareness, and Perceptions Towards Antibiotic Use, Resistance, and Antimicrobial Stewardship Among Final-Year Medical and Pharmacy Students in Saudi Arabia	Alshehri, A.A.; Khawagi, W.Y.								10.3390/antibiotics14020116	Scopus	Alshehri, Abdullah Ali (57213593700); Khawagi, Wael Y. (57209234003)	57213593700; 57209234003	2025	Antibiotics	14	2	116			7	https://www.scopus.com/inward/record.uri?eid=2-s2.0-85218870662&doi=10.3390%2Fantibiotics14020116&partnerID=40&md5=0ddb94f41999d83d8e226680b3e5aef1	Department of Clinical Pharmacy, Taif University, Taif, Makkah al Mukarramah, Saudi Arabia	Alshehri, Abdullah Ali, Department of Clinical Pharmacy, Taif University, Taif, Makkah al Mukarramah, Saudi Arabia; Khawagi, Wael Y., Department of Clinical Pharmacy, Taif University, Taif, Makkah al Mukarramah, Saudi Arabia	Background/Objectives: Antibiotic resistance (ABR) is a global crisis leading to increased mortality and economic burden. Antimicrobial stewardship (AMS) promotes responsible antibiotic use and prescribing practices to combat ABR. This study assessed the knowledge, awareness, and perceptions of final-year medical and pharmacy students in Saudi Arabia regarding antibiotic use, ABR, and AMS. Method…	antibiotic resistance; antibiotic use; antimicrobial stewardship; awareness; healthcare education; knowledge assessment; perceptions; prescribing practices; Saudi Arabia	antibiotic agent; adult; antibiotic resistance; antimicrobial stewardship; Article; attitude; awareness; chi square test; cross-sectional study; drug use; female; health care personnel; human; knowledge; Likert scale; logistic regression analysis; major clinical study; male; medical education; medical student; mortality; online questionnaire; pharmacy (shop); pharmacy student; public health; ques…	A.A. Alshehri; Department of Clinical Pharmacy, College of Pharmacy, Taif University, Taif, 21944, Saudi Arabia; email: a.aalshehri@tu.edu.sa		Multidisciplinary Digital Publishing Institute (MDPI)					English	Antibiotics	Article	Final	All Open Access; Gold Open Access; Green Accepted Open Access; Green Open Access	Scopus	2-s2.0-85218870662
FALSE	FALSE	FALSE	TRUE	FALSE	Keep	56		A Cross-Sectional Survey on the Management of Medication Adherence Among Healthcare Professionals in Saudi Arabia	Khawagi, W.Y.; Baali, F.H.; Alnefaie, N.M.; Albishi, S.A.; Al-Swat, A.H.; Alshahrani, D.A.; Alshemaimri, R.A.; Alshehri, A.A.								10.3390/healthcare13030347	Scopus	Khawagi, Wael Y. (57209234003); Baali, Fahad Hassan (59393767200); Alnefaie, Norah M. (59556809800); Albishi, Shatha A. (59558023300); Al-Swat, Alla H. (59483061200); Alshahrani, Dinan A. (59557214800); Alshemaimri, Ragad A. (59556607700); Alshehri, Abdullah Ali (57213593700)	57209234003; 59393767200; 59556809800; 59558023300; 59483061200; 59557214800; 59556607700; 57213593700	2025	Healthcare (Switzerland)	13	3	347			1	https://www.scopus.com/inward/record.uri?eid=2-s2.0-85217759911&doi=10.3390%2Fhealthcare13030347&partnerID=40&md5=0f6a0832d4709e5599ef616a9634bc91	Department of Clinical Pharmacy, Taif University, Taif, Makkah al Mukarramah, Saudi Arabia; College of Pharmacy, Taif University, Taif, Makkah al Mukarramah, Saudi Arabia	Khawagi, Wael Y., Department of Clinical Pharmacy, Taif University, Taif, Makkah al Mukarramah, Saudi Arabia; Baali, Fahad Hassan, Department of Clinical Pharmacy, Taif University, Taif, Makkah al Mukarramah, Saudi Arabia; Alnefaie, Norah M., College of Pharmacy, Taif University, Taif, Makkah al Mukarramah, Saudi Arabia; Albishi, Shatha A., College of Pharmacy, Taif University, Taif, Makkah al Mu…	Background/Objectives: Medication adherence is essential for effective healthcare, significantly influencing treatment success and overall health outcomes. However, there is limited understanding of how healthcare professionals in Saudi Arabia manage and support medication adherence. This study aims to examine physicians’ and pharmacists’ approaches to managing medication adherence in Saudi Arabi…	adherence assessment methods; healthcare professionals; medication adherence; patient education; Saudi Arabia		W.Y. Khawagi; Department of Clinical Pharmacy, College of Pharmacy, Taif University, Taif, 21944, Saudi Arabia; email: w.khawagi@tu.edu.sa		Multidisciplinary Digital Publishing Institute (MDPI)					English	Healthcare (Basel)	Article	Final	All Open Access; Gold Open Access; Green Accepted Open Access; Green Open Access	Scopus	2-s2.0-85217759911
FALSE	FALSE	FALSE	TRUE	FALSE	Keep	57		Medication reconciliation in intensive care units of a tertiary hospital in Saudi Arabia: An evaluation of medication discrepancies	Alatmi, S.A.; AlJawadi, M.; Almuqbil, M.; Aldakhil, S.; Alqahtani, E.M.; Almalke, R.A.; Alshammari, M.M.; Alhammad, A.M.								10.5414/CP204690	Scopus	Alatmi, Samaher A. (59519001000); AlJawadi, Mohammad Hasan (57202317787); Almuqbil, Mansour S. (57430751500); Aldakhil, Sarah (57205760844); Alqahtani, Ebtisam M. (59519496100); Almalke, Reema A. (58961776200); Alshammari, Mohammed M. (59519001100); Alhammad, Abdullah M. (54924350400)	59519001000; 57202317787; 57430751500; 57205760844; 59519496100; 58961776200; 59519001100; 54924350400	2025	International Journal of Clinical Pharmacology and Therapeutics	63	2		63	69	0	https://www.scopus.com/inward/record.uri?eid=2-s2.0-85215383294&doi=10.5414%2FCP204690&partnerID=40&md5=a857fbb0637bc820800a683075305748	Department of Clinical Pharmacy, College of Pharmacy, Riyadh, Saudi Arabia; College of Pharmacy, Riyadh, Riyad, Saudi Arabia	Alatmi, Samaher A., Department of Clinical Pharmacy, College of Pharmacy, Riyadh, Saudi Arabia; AlJawadi, Mohammad Hasan, Department of Clinical Pharmacy, College of Pharmacy, Riyadh, Saudi Arabia; Almuqbil, Mansour S., Department of Clinical Pharmacy, College of Pharmacy, Riyadh, Saudi Arabia; Aldakhil, Sarah, College of Pharmacy, Riyadh, Riyad, Saudi Arabia; Alqahtani, Ebtisam M., College of Ph…	Background: Patients discharged from intensive care units (ICUs) are at higher risk for medication discrepancies, which can harm patients, increase healthcare costs, and lead to readmission. This study aimed to describe the frequency and types of medication discrepancies among ICU patients upon discharge and identify the factors associated with medication discrepancies. Materials and methods: Thi…	discrepancies; intensive care units; medication; reconciliation	adult; aged; article; cohort analysis; controlled study; drug therapy; female; health care cost; hospital readmission; human; intensive care; intensive care unit; length of stay; major clinical study; male; medical record review; medication therapy management; pharmacist; retrospective study; Saudi Arabia; surgical intensive care unit; tertiary care center; treatment duration; university hospital…	A.M. Alhammad; Department of Clinical Pharmacy, College of Pharmacy, Saudi Arabia; email: aalhammad@ksu.edu.sa		Dustri-Verlag Dr. Karl Feistle	9461965		ICTHE	39744801	English	Int. J. Clin. Pharmacol. Ther.	Article	Final		Scopus	2-s2.0-85215383294
FALSE	FALSE	FALSE	TRUE	FALSE	Keep	58		Evaluation of community pharmacists' knowledge, practice and barriers towards diabetes management in Asir region, Saudi Arabia	Salem, H.H.; Bazan, N.S.; Addal, W.A.; Alkhmash, M.; Bana, M.A.; Al Awad, S.M.; Asiri, H.S.; Alwadei, S.D.; Khaled, A.								10.1111/jep.14121	Scopus	Salem, Heba Hamed (55307891200); Bazan, Naglaa Samir (36660527700); Addal, Waad Al (59246110100); Alkhmash, Mona (59245686000); Bana, Mashael Abu (59245280600); Al Awad, Sumayah M. (59245075800); Asiri, Hind S. (59245476800); Alwadei, Samar D. (59245897000); Khaled, Arwa (57209063583)	55307891200; 36660527700; 59246110100; 59245686000; 59245280600; 59245075800; 59245476800; 59245897000; 57209063583	2025	Journal of Evaluation in Clinical Practice	31	1	e14121			6	https://www.scopus.com/inward/record.uri?eid=2-s2.0-85200350225&doi=10.1111%2Fjep.14121&partnerID=40&md5=db4f96274b57a184e5b4176666da05af	College of Pharmacy, King Khalid University, Abha, Asir, Saudi Arabia; Department of Clinical Pharmacy, King Khalid University, Abha, Asir, Saudi Arabia	Salem, Heba Hamed, College of Pharmacy, King Khalid University, Abha, Asir, Saudi Arabia; Bazan, Naglaa Samir, Department of Clinical Pharmacy, King Khalid University, Abha, Asir, Saudi Arabia; Addal, Waad Al, College of Pharmacy, King Khalid University, Abha, Asir, Saudi Arabia; Alkhmash, Mona, College of Pharmacy, King Khalid University, Abha, Asir, Saudi Arabia; Bana, Mashael Abu, College of P…	Rationale, Aims and Objectives: Diabetes mellitus is a global serious health problem that has a clear negative impact on economy. The high prevalence of diabetes worldwide urges for prevention and educational programs. Engagement of community pharmacists in offering various diabetes care services enables delivery of quality of care for patients and could play key role in diabetes management. The …	barriers; community pharmacists; diabetes; knowledge; practice	antidiabetic agent; insulin; oral antidiabetic agent; adult; Article; awareness; barrier; cardiovascular risk; clinical outcome; clinical practice; community pharmacist; cross-sectional study; demographics; diabetes management; diabetes mellitus; education; evaluation study; exercise; female; glycemic control; health care system; health survey; human; human experiment; hypoglycemia; immunization;…	H.H. Salem; College of Pharmacy, King Khalid University, Abha, Saudi Arabia; email: haminsalem@kku.edu.sa		John Wiley and Sons Inc	13561294		JECPF	39105264	English	J. Eval. Clin. Pract.	Article	Final		Scopus	2-s2.0-85200350225
FALSE	FALSE	FALSE	TRUE	FALSE	Keep	59		‘That’s Enough’-Workplace Violence Against Physicians, Pharmacists, and Nurses in Saudi Arabia: A Systematic Review of Prevalence, Causes, and Consequences	Alhomoud, F.								10.2147/RMHP.S509895	Scopus	Alhomoud, Faten (55845445000)	55845445000	2025	Risk Management and Healthcare Policy	18			373	408	9	https://www.scopus.com/inward/record.uri?eid=2-s2.0-85218456178&doi=10.2147%2FRMHP.S509895&partnerID=40&md5=0bcc3c546d55a9f07320ec6cee9a124f	Department of Pharmacy Practice, Imam Abdulrahman Bin Faisal University, Dammam, Ash Sharqiyah, Saudi Arabia	Alhomoud, Faten, Department of Pharmacy Practice, Imam Abdulrahman Bin Faisal University, Dammam, Ash Sharqiyah, Saudi Arabia	Background: Workplace violence (WPV) threatens the safety and well-being of healthcare providers and leads to significant organizational consequences, including staff burnout, reduced productivity, and high turnover rates. At the societal level, it reduces the quality of care, increases medical errors, and imposes a substantial economic burden on healthcare systems and communities. Despite the gl…	health profession; healthcare worker; review; Saudi Arabia; violence; workplace violence	awareness; clinical outcome; drug use; emotional stress; health care personnel; health care personnel management; human; Likert scale; medical error; medical profession; nurse; offender; pharmacist; physical violence; physician; prevalence; psychological distress assessment; qualitative analysis; Review; Saudi Arabia; systematic review; training; turnover rate; verbal hostility; visiting nursing …	F. Alhomoud; Department of Pharmacy Practice, College of Clinical Pharmacy, Imam Abdulrahman Bin Faisal University, Dammam, Saudi Arabia; email: falhomoud@iau.edu.sa		Dove Medical Press Ltd					English	Risk Manage. Healthc. Policy	Review	Final	All Open Access; Gold Open Access	Scopus	2-s2.0-85218456178
FALSE	FALSE	FALSE	TRUE	FALSE	Keep	60		Pharmacists’ perceptions of the impact of Objective Structured Clinical Examination on professional development and competence: a cross-sectional study in Qatar	Nasr, Z.G.; Shehzad, H.; Wilby, K.J.								10.1093/ijpp/riae078	Scopus	Nasr, Ziad G. (56690214400); Shehzad, Hafsa (59550968700); Wilby, Kyle John (52564671100)	56690214400; 59550968700; 52564671100	2025	International Journal of Pharmacy Practice	33	1		95	101	1	https://www.scopus.com/inward/record.uri?eid=2-s2.0-85217481987&doi=10.1093%2Fijpp%2Friae078&partnerID=40&md5=f6d4099fb19ffefff6d2e1f6479735c0	College of Pharmacy, Qatar University, Doha, Qatar; Dalhousie University, Halifax, NS, Canada	Nasr, Ziad G., College of Pharmacy, Qatar University, Doha, Qatar; Shehzad, Hafsa, College of Pharmacy, Qatar University, Doha, Qatar; Wilby, Kyle John, Dalhousie University, Halifax, NS, Canada	Objectives: The Objective Structured Clinical Examination (OSCE) is a key tool in healthcare education, assessing clinical skills and competencies. This study explores OSCE’s impact on pharmacists’ competence, confidence, and practice readiness, focusing on its role in professional development and long-term practice improvement. Methods: A cross-sectional survey was conducted among Qatar Universi…	competence; OSCE; pharmacist; practice; skills	adult; Article; career; clinical examination; communication skill; competence; content validity; counseling; cross-sectional study; face validity; female; human; human experiment; knowledge; licensing; Likert scale; Objective Structured Clinical Examination; perception; pharmacist; pharmacy (shop); pharmacy education; professional development; Qatar; questionnaire; thematic analysis; training; tr…	Z.G. Nasr; College of Pharmacy, Health Sector, Qatar University, Doha, 2713, Qatar; email: znasr@qu.edu.qa		Oxford University Press	9617671		IJPPF	39740043	English	Int. J. Pharm. Pract.	Article	Final		Scopus	2-s2.0-85217481987
TRUE	FALSE	TRUE	TRUE	FALSE	Keep	61		Effectiveness of a pharmacist-led tele-psychiatric clinic in managing drug-related problems	Al Shakhori, M.; Arain, S.; Abdulsalim, S.; Mohammed Salim, M.; Al Dhamen, M.; Almutairi, S.; Thorakkattil, S.A.; Alahmdi, D.; Kunhikatta, V.; AlJishi, A.S.								10.1080/20523211.2025.2460038	Scopus	Al Shakhori, Majed (57925809300); Arain, Savera I. (57216861625); Abdulsalim, Suhaj (57191621445); Mohammed Salim, K. T. (57444993000); Al Dhamen, Marwa Abdullah (57330485300); Almutairi, Shoruq T. (57741698500); Thorakkattil, Shabeer A. (57217218559); Alahmdi, Dina (59546701900); Kunhikatta, Vijayanarayana (22635971100); AlJishi, Abdul Sammad (59546518600)	57925809300; 57216861625; 57191621445; 57444993000; 57330485300; 57741698500; 57217218559; 59546701900; 22635971100; 59546518600	2025	Journal of Pharmaceutical Policy and Practice	18	1	2460038			3	https://www.scopus.com/inward/record.uri?eid=2-s2.0-85217174595&doi=10.1080%2F20523211.2025.2460038&partnerID=40&md5=511a315652febe4784a9866d9f4c5e40	Department of Pharmacy Services, Johns Hopkins Aramco Healthcare, Dhahran, Ash Sharqiyah, Saudi Arabia; Department of Pharmacy Practice, Qassim University, Al-Mulida, Al Qasim, Saudi Arabia; Department of Pharmacy Practice, Manipal College of Pharmaceutical Sciences, Manipal, KA, India; Department of Pharmacy Services, King Fahad Specialist Hospital-Dammam, Dammam, Ash Sharqiyah, Saudi Arabia; De…	Al Shakhori, Majed, Department of Pharmacy Services, Johns Hopkins Aramco Healthcare, Dhahran, Ash Sharqiyah, Saudi Arabia; Arain, Savera I., Department of Pharmacy Services, Johns Hopkins Aramco Healthcare, Dhahran, Ash Sharqiyah, Saudi Arabia; Abdulsalim, Suhaj, Department of Pharmacy Practice, Qassim University, Al-Mulida, Al Qasim, Saudi Arabia; Mohammed Salim, K. T., Department of Pharmacy P…	Background: The study aimed to evaluate the effectiveness of telepsychiatry combined with the expertise of psychiatric clinical pharmacists in identifying and addressing drug-related problems (DRPs) associated with psychotropic medications. Additionally, the research assessed physicians' acceptance of pharmacists' recommendations for managing these DRPs. Methods: A cohort retrospective study was …	clinical pharmacy; Drug-related problems; Krska-classification system; mental health; pharmaceutical services; pharmacist interventions; psychiatry; retrospective study	amfebutamone; amitriptyline; antidepressant agent; anxiolytic agent; atomoxetine; atypical antipsychotic agent; benzatropine; bromazepam; carbamazepine; clonazepam; clonidine; desvenlafaxine; diazepam; duloxetine; escitalopram; fluoxetine; haloperidol; hydroxyzine; lisdexamfetamine; lorazepam; methylphenidate; neuroleptic agent; olanzapine; paroxetine; psychotropic agent; quetiapine; rivastigmine…	S. Arain; Pharmacy Services Department, Johns Hopkins Aramco Healthcare (JHAH), Dhahran, Saudi Arabia; email: Savera.arain.1@jhah.com		Taylor and Francis Ltd.					English	J. pharm. policy pract.	Article	Final	All Open Access; Gold Open Access; Green Accepted Open Access; Green Open Access	Scopus	2-s2.0-85217174595
FALSE	FALSE	FALSE	TRUE	FALSE	Keep	62		Barriers and Factors Affecting Nursing Communication When Providing Patient Care in Jeddah	Alharazi, R.M.; Abdulrahim, R.J.; Mazuzah, A.H.; Almutairi, R.M.; Almutary, H.; Alhofaian, A.								10.3390/clinpract15010019	Scopus	Alharazi, Ruba M. (57733774200); Abdulrahim, Rahaf J. (59526901600); Mazuzah, Alhanouf H. (59526469300); Almutairi, Reem Muteb (57256415700); Almutary, Hayfa H. (55263483900); Alhofaian, Aisha (57196950509)	57733774200; 59526901600; 59526469300; 57256415700; 55263483900; 57196950509	2025	Clinics and Practice	15	1	19			4	https://www.scopus.com/inward/record.uri?eid=2-s2.0-85216017228&doi=10.3390%2Fclinpract15010019&partnerID=40&md5=597ef8ae14a6eea69b4eabc1f7a562f4	Department of Medical Surgical Nursing, Faculty of Nursing, King Abdulaziz University, Jeddah, Makkah Province, Saudi Arabia; Faculty of Nursing, King Abdulaziz University, Jeddah, Makkah Province, Saudi Arabia	Alharazi, Ruba M., Department of Medical Surgical Nursing, Faculty of Nursing, King Abdulaziz University, Jeddah, Makkah Province, Saudi Arabia; Abdulrahim, Rahaf J., Faculty of Nursing, King Abdulaziz University, Jeddah, Makkah Province, Saudi Arabia; Mazuzah, Alhanouf H., Faculty of Nursing, King Abdulaziz University, Jeddah, Makkah Province, Saudi Arabia; Almutairi, Reem Muteb, Faculty of Nurs…	Background/Objectives: Effective communication between nurses and patients plays a crucial role in the delivery of quality healthcare services, especially when caring for patients from diverse cultural backgrounds. It fosters trust, understanding, and collaboration and contributes to better health outcomes and satisfactory nurse–patient relationships. The aim of the study is to assess the factors…	barrier; care; communication; culture; nurses; patients	adult; Article; awareness; communication skill; controlled study; cross-sectional study; cultural background; emotional stress; female; human; human experiment; interpersonal communication; job satisfaction; male; nurse; nurse patient relationship; patient care; pharmacist; questionnaire; registered nurse; training; work environment; workload	R.M. Alharazi; Medical Surgical Nursing Department, Faculty of Nursing, King Abdulaziz University, Jeddah, 21589, Saudi Arabia; email: ralharazi@kau.edu.sa		Multidisciplinary Digital Publishing Institute (MDPI)					English	Clin. Pract.	Article	Final	All Open Access; Gold Open Access; Green Accepted Open Access; Green Open Access	Scopus	2-s2.0-85216017228
TRUE	FALSE	TRUE	TRUE	FALSE	Keep	63		Drug Therapy-related Problems Detected by Clinical Pharmacists in a Closed Loop Medication Management; A Cross-sectional Study in UAE	Selim, F.; Baig, M.; Magoury, M.; Ahmed, W.; Mahmoud, M.A.								10.22037/aaem.v13i1.2470	Scopus	Selim, Farah (59491934300); Baig, Mirza Rafiullah (52163109500); Magoury, Mohamed (59492494700); Ahmed, Waqar (59492771700); Mahmoud, Mansour Adam (55461775000)	59491934300; 52163109500; 59492494700; 59492771700; 55461775000	2025	Archives of Academic Emergency Medicine	13	1	e16			0	https://www.scopus.com/inward/record.uri?eid=2-s2.0-85213447751&doi=10.22037%2Faaem.v13i1.2470&partnerID=40&md5=4a2bd5b31f034d3dcf331c5c1912fb35	Department of Pharmacy Practice, Dubai Medical University College of Pharmacy, Dubai, United Arab Emirates; Pure Health, The Life Corner, Abu Dhabi, United Arab Emirates; Fakeeh University Hospital, Dubai, United Arab Emirates; Department of Pharmacy Practice, Taibah University, Medina, Al Madinah al Munawwarah, Saudi Arabia	Selim, Farah, Department of Pharmacy Practice, Dubai Medical University College of Pharmacy, Dubai, United Arab Emirates; Baig, Mirza Rafiullah, Department of Pharmacy Practice, Dubai Medical University College of Pharmacy, Dubai, United Arab Emirates; Magoury, Mohamed, Pure Health, The Life Corner, Abu Dhabi, United Arab Emirates; Ahmed, Waqar, Fakeeh University Hospital, Dubai, United Arab Emir…	Introduction: Drug therapy-related problems (DTRP) can lead to avoidable negative health consequences, particularly during hospital admissions. This study aimed to assess the frequency, causes, and associated factors of DTRPs, which are detected by clinical pharmacists’ interventions. Methods: This is a prospective cross-sectional study of patients admitted to the medical wards of Fakeeh Universi…	Clinical pharmacy information systems; Drug therapy; Drug-related side effects and adverse reactions; Medication therapy management; Pharmaceutical services	adolescent; adult; age distribution; aged; alcohol consumption; Arab; Article; Asian; child; clinical pharmacist; comorbidity; cross-sectional study; drug safety; drug therapy related problem; drug use; family history; female; food allergy; hospital admission; human; infant; intensive care unit; major clinical study; male; multidisciplinary team; pilot study; prevalence; prospective study; sex ra…	M. Baig; Department of Pharmacy Practice, Dubai Pharmacy College for Girls, Dubai, United Arab Emirates; email: Dr.Mirzabaig@dpc.edu		Shaheed Beheshti University of Medical Sciences and Health Services					English	Arc. Acad. Emer. Med.	Article	Final		Scopus	2-s2.0-85213447751
FALSE	FALSE	FALSE	TRUE	FALSE	Keep	64		Implementation of a specialty pharmacy in an ambulatory care setting in Saudi Arabia: Patient experience and operational outcomes	Aljazairi, A.S.; Al-Gain, R.; Alrubayan, N.I.; Almousa, A.F.; Aldawood, L.M.; Alshammari, R.A.; Alzaidi, G.H.; Bahri, Q.A.; Balhareth, S.S.; Almalhooq, N.; Binamer, Y.; Alomran, H.								10.1016/j.japh.2024.102302	Scopus	Aljazairi, Abdulrazaq Sheikh (6504036393); Al-Gain, Roa'a A. (57220856599); Alrubayan, Nasser I. (59481170900); Almousa, Alhanouf F. (59481494800); Aldawood, Lina M. (59481284000); Alshammari, Reem A. (59481284100); Alzaidi, Ghayda H. (59481445600); Bahri, Qasem A. (58214309900); Balhareth, Sakra S. (55260217200); Almalhooq, Norah (59481445700); Binamer, Yousef M. (36149899900); Alomran, Hisham (…	6504036393; 57220856599; 59481170900; 59481494800; 59481284000; 59481284100; 59481445600; 58214309900; 55260217200; 59481445700; 36149899900; 59481171000	2025	Journal of the American Pharmacists Association	65	1	102302			1	https://www.scopus.com/inward/record.uri?eid=2-s2.0-85212651323&doi=10.1016%2Fj.japh.2024.102302&partnerID=40&md5=bdb6cfa26df6e60259917b4cb66fdebe		Aljazairi, Abdulrazaq Sheikh, ; Al-Gain, Roa'a A., ; Alrubayan, Nasser I., ; Almousa, Alhanouf F., ; Aldawood, Lina M., ; Alshammari, Reem A., ; Alzaidi, Ghayda H., ; Bahri, Qasem A., ; Balhareth, Sakra S., ; Almalhooq, Norah, ; Binamer, Yousef M., ; Alomran, Hisham,	Background: Specialty pharmacy practice requires unique patient-centric care, emphasizing high-cost medications, complex treatment regimens, and medications requiring special handling. Objective: We conducted this study to assess the effect of specialty pharmacy practice on patient and healthcare provider (HCP) satisfaction and pharmacy practice–related outcomes. Methods: This prospective, concur…		adult; ambulatory care; article; cohort analysis; drug therapy; female; health care personnel; human; liver transplantation; male; participation; patient compliance; patient satisfaction; pharmacist; pharmacy practice; Saudi Arabia; special situation for pharmacovigilance; specialty pharmacy; workflow; medication compliance; middle aged; organization and management; person centered care; pharmacy…	A.S. Al-Jazairi; email: ajazairi@kfshrc.edu.sa		Elsevier B.V.	15443191			39615590	English	J. Am. Pharm. Assoc.	Article	Final		Scopus	2-s2.0-85212651323
FALSE	FALSE	FALSE	TRUE	FALSE	Keep	65		The role of clinical pharmacists in improving diabetic care of hospitalized heart patients	Mekdad, S.; Alsayed, L.; Alkhulaif, S.								10.1016/j.deman.2024.100248	Scopus	Mekdad, Sanaa Saeed (56418724100); Alsayed, Leenah (57216730960); Alkhulaif, Susan (59471892500)	56418724100; 57216730960; 59471892500	2025	Diabetes Epidemiology and Management	17		100248			1	https://www.scopus.com/inward/record.uri?eid=2-s2.0-85211968769&doi=10.1016%2Fj.deman.2024.100248&partnerID=40&md5=8b879674e7b17253cb486e8c89dc10f8	Faculty of Medicine, King Fahad Medical City, Riyadh, Saudi Arabia	Mekdad, Sanaa Saeed, Faculty of Medicine, King Fahad Medical City, Riyadh, Saudi Arabia; Alsayed, Leenah, Faculty of Medicine, King Fahad Medical City, Riyadh, Saudi Arabia; Alkhulaif, Susan, Faculty of Medicine, King Fahad Medical City, Riyadh, Saudi Arabia	Introduction: Globally, diabetes is becoming an increasingly prevalent chronic illness. Managing glucose levels in patients with diabetes presents a significant challenge that requires collaboration with medical specialists. Clinical pharmacists play a crucial role in diabetes management, positively influencing patient outcomes and improving overall quality of care. Objectives: The purpose of thi…	All-cause mortality; and Fasting blood glucose levels (FBGs); Clinical pharmacy; Coronary heart disease; diabetes; Fasting blood glucose (FBG); HbA1c; Hospitalization; Hypoglycemia; knowledge; Medication adherence; Pharmaceutical care; Treatment outcomes	glucose; hemoglobin A1c; insulin; adult; Article; clinical pharmacist; cohort analysis; controlled study; data collection method; diabetes mellitus; fasting blood glucose level; female; follow up; health care quality; heart disease; hospitalization; human; hypoglycemia; major clinical study; male; medical care; middle aged; multidisciplinary team; patient care; patient monitoring; prospective stu…	S. Mekdad; King Fahad Medical City, Faculty of medicine, Saudi Arabia; email: smekdad@kfmc.med.sa		Elsevier Masson s.r.l.					English	Diabetes Epidemiology Manag.	Article	Final	All Open Access; Gold Open Access	Scopus	2-s2.0-85211968769
FALSE	FALSE	FALSE	TRUE	FALSE	Keep	66		The Evaluation of the Impact of Antibiotic De-escalation among Paediatric Patients Admitted to Tertiary Care Hospital in Ajman, UAE: A Cross-sectional Retrospective Observational Study	Elshaeir, N.; Wasif Gillani, S.W.								10.2174/0115733963283670240401075342	Scopus	Elshaeir, Nour (59318477300); Wasif Gillani, Syed Wasif (35262261500)	59318477300; 35262261500	2025	Current Pediatric Reviews	21	1		67	74	0	https://www.scopus.com/inward/record.uri?eid=2-s2.0-85203310358&doi=10.2174%2F0115733963283670240401075342&partnerID=40&md5=7cf143c0ee61cdd16fdd892826f6159b	College of Pharmacy, Gulf Medical University, Ajman, Ajman, United Arab Emirates	Elshaeir, Nour, College of Pharmacy, Gulf Medical University, Ajman, Ajman, United Arab Emirates; Wasif Gillani, Syed Wasif, College of Pharmacy, Gulf Medical University, Ajman, Ajman, United Arab Emirates	Background: Antibiotic de-escalation therapy plays a vital role in reducing the risk of bacterial resistance across the globe. This study elucidates the significance, determinants, and outcomes pertaining to Antibiotic De-escalation (ADE). The ADE is acknowledged as a crucial component within Antimicrobial Stewardship Programs (ASPs). The proliferation of antimicrobial-resistant bacteria arises a…	Antibiotic de-escalation; antibiotic therapy; cross-sectional studies; Multidrug-resistant (MDR); pediatric patients; tertiary care hospitals	antibiotic agent; antiinfective agent; antibiotic resistance; antibiotic therapy; Article; bacterial infection; body mass; child; clinical outcome; coughing; cross-sectional study; demographics; drug dose escalation; drug utilization; emergency ward; female; fever; health care facility; hospital admission; hospital readmission; hospitalization; human; length of stay; male; multidrug resistance; o…	S.W. Gillani; College of Pharmacy, Gulf Medical University, Ajman, United Arab Emirates; email: dr.syedwasif@gmu.ac.ae		Bentham Science Publishers	15733963			39076090	English	Curr. Pediatr. Rev.	Article	Final		Scopus	2-s2.0-85203310358
FALSE	FALSE	FALSE	TRUE	FALSE	Keep	67		Medication Adherence to Semaglutide versus Empagliflozin in Adults with Type 2 Diabetes: A Retrospective Observational Study in Saudi Arabia	Ali, M.A.S.; Amirthalingam, P.; Alshareef, H.; Alqifari, S.F.; Elsaid Hamdan, A.M.; Alatawi, O.; Hakami, F.A.M.; Albalawi, N.S.; Aljabri, A.								10.2147/PPA.S569096	Scopus	Ali, Mostafa A.Sayed (56001125800); Amirthalingam, Palanisamy (59313894700); Alshareef, Hanan M. (57567596600); Alqifari, Saleh Fahad (57201311660); Elsaid Hamdan, Ahmed Mohsen (58888626600); Alatawi, Olayan Salamah (60056129500); Hakami, Faris Ahmed M. (60056129600); Albalawi, Nader Salem D. (57713682000); Aljabri, Ahmed K. (57193572704)	56001125800; 59313894700; 57567596600; 57201311660; 58888626600; 60056129500; 60056129600; 57713682000; 57193572704	2025	Patient Preference and Adherence	19			4179	4190	0	https://www.scopus.com/inward/record.uri?eid=2-s2.0-105026484880&doi=10.2147%2FPPA.S569096&partnerID=40&md5=f9fc821bf6c73c37b90caca94f92b415	Department of Pharmacy Practice, University of Tabuk, Tabuk, Tabuk, Saudi Arabia; Department of Pharmacology and Toxicology, University of Tabuk, Tabuk, Tabuk, Saudi Arabia; Northwestern Region, King Salman Armed Forces Hospital, Tabuk, Tabuk, Saudi Arabia; Faculty of Pharmacy, King Abdulaziz University, Jeddah, Makkah Province, Saudi Arabia	Ali, Mostafa A.Sayed, Department of Pharmacy Practice, University of Tabuk, Tabuk, Tabuk, Saudi Arabia; Amirthalingam, Palanisamy, Department of Pharmacy Practice, University of Tabuk, Tabuk, Tabuk, Saudi Arabia; Alshareef, Hanan M., Department of Pharmacy Practice, University of Tabuk, Tabuk, Tabuk, Saudi Arabia; Alqifari, Saleh Fahad, Department of Pharmacy Practice, University of Tabuk, Tabuk,…	Purpose: Sodium–glucose cotransporter-2 inhibitors (SGLT2i) and glucagon-like peptide-1 receptor agonists (GLP-1RA) are widely prescribed, yet medication adherence varies. This study evaluated real-world adherence and persistence to semaglutide and empagliflozin among adults with T2D and assessed the associations between adherence and clinical outcomes. Patients and Methods: A retrospective obser…	empagliflozin; medication adherence; observational study; semaglutide; type-2 diabetes	empagliflozin; hemoglobin A1c; linagliptin; metformin; semaglutide; adult; aged; Article; body mass; cardiovascular disease; cerebrovascular accident; female; follow up; glycemic control; human; hypertension; major clinical study; male; medication compliance; non insulin dependent diabetes mellitus; obesity; observational study; patient compliance; prevalence; retrospective study; Saudi Arabia	M.A.S. Ali; Department of Pharmacy Practice, Faculty of Pharmacy, University of Tabuk, Tabuk, Saudi Arabia; email: ma-ali@ut.edu.sa		Dove Medical Press Ltd					English	Patient Preference Adherence	Article	Final	All Open Access; Gold Open Access; Green Accepted Open Access; Green Open Access	Scopus	2-s2.0-105026484880
TRUE	FALSE	TRUE	TRUE	FALSE	Keep	68		Perception and readiness of community pharmacists in delivering palliative care services in Saudi Arabia: a new role in the game	Alshahrani, S.M.								10.3389/fphar.2025.1646531	Scopus	Alshahrani, Sultan M. (56891257500)	56891257500	2025	Frontiers in Pharmacology	16		1646531			0	https://www.scopus.com/inward/record.uri?eid=2-s2.0-105024235991&doi=10.3389%2Ffphar.2025.1646531&partnerID=40&md5=a3464a674862639145fa4f6447c79e1f	Department of Clinical Pharmacy, King Khalid University, Abha, Asir, Saudi Arabia	Alshahrani, Sultan M., Department of Clinical Pharmacy, King Khalid University, Abha, Asir, Saudi Arabia	Background: Palliative care (PC) improves the quality of life for patients with life-limiting illnesses; however, the involvement of community pharmacists in Saudi Arabia remains underexplored. This study evaluates community pharmacists’ perspectives, readiness, and barriers to providing pharmaceutical care services within the Vision 2030 healthcare transformation framework. Methods: A cross-sect…	attitudes; community pharmacists; knowledge; palliative care; readiness; Saudi Arabia	adult; Article; chi square distribution; community pharmacist; cross-sectional study; demographics; female; game; health service; human; human experiment; knowledge; Likert scale; male; palliative therapy; pharmaceutical care; pharmacist; quality of life; questionnaire; reading; Saudi Arabia; social media	S.M. Alshahrani; Department of Clinical Pharmacy, College of Pharmacy, King Khalid University, Abha, Saudi Arabia; email: shahrani@kku.edu.sa		Frontiers Media SA					English	Front. Pharmacol.	Article	Final	All Open Access; Gold Open Access; Green Accepted Open Access; Green Open Access	Scopus	2-s2.0-105024235991
FALSE	FALSE	FALSE	TRUE	FALSE	Keep	69		Treatment with biologics in chronic plaque psoriasis—consensus statements and recommendations from the dermatological society of Kuwait	Bazali, A.A.; AlLafi, A.; Joshi, A.; Sharma, A.K.; Al-Dhafiri, S.A.; AlJuaidi, F.; Alenezi, M.; AlAbdulrazzaq, S.								10.1080/09546634.2025.2588071	Scopus	Bazali, Abeer Al (59933810200); AlLafi, Atlal (57219339531); Joshi, Arun (16499222400); Sharma, Ashok Kumar (55605770391); Al-Dhafiri, Shehab Ahmad (60219118700); AlJuaidi, Fatemah (60219171500); Alenezi, Mohammad (60219222900); AlAbdulrazzaq, Shaikhah (25221226800)	59933810200; 57219339531; 16499222400; 55605770391; 60219118700; 60219171500; 60219222900; 25221226800	2025	Journal of Dermatological Treatment	36	1	2588071			0	https://www.scopus.com/inward/record.uri?eid=2-s2.0-105023453190&doi=10.1080%2F09546634.2025.2588071&partnerID=40&md5=42a7a355f0713b5cc6d4767ce236eae2	Department of Dermatology, Farwania Hospital, Safat, Kuwait; Consultant and Head of Department, As'ad Al-Hamad Dermatology Center, Kuwait; Department of Dermatology, Jahra Hospital, Kuwait City, Kuwait; Department of Dermatology, Adan Hospital, Fahaheel, Kuwait; Dar Alshifa Hospital, Kuwait City, Kuwait; Mubarak Al-Kabeer Hospital, Safat, Kuwait	Bazali, Abeer Al, Department of Dermatology, Farwania Hospital, Safat, Kuwait; AlLafi, Atlal, Consultant and Head of Department, As'ad Al-Hamad Dermatology Center, Kuwait; Joshi, Arun, Department of Dermatology, Farwania Hospital, Safat, Kuwait; Sharma, Ashok Kumar, Department of Dermatology, Farwania Hospital, Safat, Kuwait; Al-Dhafiri, Shehab Ahmad, Department of Dermatology, Jahra Hospital, Ku…	Introduction: Psoriasis is a chronic disease. Its management is based on disease severity, clinical implications, and patients’ quality of life. Biological agents are available in Kuwait for the treatment of moderate-to-severe chronic psoriasis and are frequently used. The Kuwait Society of Dermatologists decided to develop consensus statements and recommendations for the use of biologics in mode…	biologics; Chronic plaque psoriasis; consensus statements; dermatology; Kuwait; PASI; recommendations	adalimumab; bimekizumab; bimzlex; biological product; certolizumab pegol; etanercept; guselkumab; infliximab; ixekizumab; risankizumab; secukinumab; ustekinumab; dermatological agent; chronic disease; consensus development; dermatologist; drug monitoring; follow up; geriatric patient; hepatitis B; hepatitis C; human; Human immunodeficiency virus infection; Kuwait; lactation; maternal age; medical…	A.A. Bazali; Department of Dermatology, Farwaniya Hospital, Farwaniya Hospital, Kuwait; email: dr.abeer1112@gmail.com		Taylor and Francis Ltd.	9546634		JDTRE	41328530	English	J. Dermatol. Treat.	Review	Final	All Open Access; Gold Open Access	Scopus	2-s2.0-105023453190
TRUE	TRUE	TRUE	TRUE	FALSE	Keep	70		Effectiveness of a multidisciplinary team-delivered deprescribing intervention for patients with chronic kidney disease: a protocol for a randomised controlled trial	Zidan, A.; Hamad, A.; Ibrahim, R.; El-Kadi, M.; el-Malki, H.; Al-Esnawi, M.; Habib, S.; Hadi, M.A.; Babiker, F.; Al-Badriyeh, D.; Awaisu, A.								10.1080/20523211.2025.2588928	Scopus	Zidan, Amani Z. (57190945384); Hamad, Abdullah Ibrahim (7004895727); Ibrahim, Rania Abdelaziz M. (56999885500); El-Kadi, Mohamed (60218469200); el-Malki, Hasan (60218825600); Al-Esnawi, Mohamed (60218687100); Habib, Safeya Omar (58942822100); Hadi, Muhammad Abdul (57217032113); Babiker, Fatema (60218469300); Al-Badriyeh, Daoud (25924770500); Awaisu, Ahmed (25624446500)	57190945384; 7004895727; 56999885500; 60218469200; 60218825600; 60218687100; 58942822100; 57217032113; 60218469300; 25924770500; 25624446500	2025	Journal of Pharmaceutical Policy and Practice	18	1	2588928			0	https://www.scopus.com/inward/record.uri?eid=2-s2.0-105023420020&doi=10.1080%2F20523211.2025.2588928&partnerID=40&md5=cb153ce9e47ebcd9fdba18bccb9cab9b	Qatar University, Doha, Qatar; Nephrology Division, Hamad Medical Corporation, Doha, Qatar; College of Pharmacy, Qatar University, Doha, Qatar	Zidan, Amani Z., Qatar University, Doha, Qatar; Hamad, Abdullah Ibrahim, Nephrology Division, Hamad Medical Corporation, Doha, Qatar; Ibrahim, Rania Abdelaziz M., Nephrology Division, Hamad Medical Corporation, Doha, Qatar; El-Kadi, Mohamed, Nephrology Division, Hamad Medical Corporation, Doha, Qatar; el-Malki, Hasan, Nephrology Division, Hamad Medical Corporation, Doha, Qatar; Al-Esnawi, Mohamed…	Introduction: Inappropriate polypharmacy is prevalent among patients with chronic kidney disease (CKD), and can be mitigated by deprescribing. We aim to evaluate the clinical and economic impact of a multidisciplinary deprescribing programme in Qatar’s healthcare system. Methods: This randomised controlled trial will be conducted at ambulatory dialysis centres, with an internal pilot to assess th…	chronic kidney disease; clinical trial; Deprescriptions; kidney failure; renal dialysis	Article; chronic kidney failure; clinical pharmacist; controlled study; cost benefit analysis; cost control; cross-sectional study; deprescription; emergency department visit; hospitalization; human; major clinical study; medication compliance; multicenter study; multidisciplinary team; potentially inappropriate medication; prospective study; Qatar; quality of life; randomized controlled trial; w…	A. Awaisu; College of Pharmacy, QU-Health Sector, Qatar University, Doha, Qatar; email: aawaisu@qu.edu.qa		Taylor and Francis Ltd.					English	J. pharm. policy pract.	Article	Final	All Open Access; Gold Open Access; Green Accepted Open Access; Green Open Access	Scopus	2-s2.0-105023420020
FALSE	FALSE	FALSE	TRUE	FALSE	Keep	71		Cardiopulmonary Resuscitation Knowledge Among Healthcare Professionals in Gulf Cooperation Council Countries: A Literature Review	Imran, S.; Mohammed, Q.; Omran, H.; Al-Maliki, M.								10.18502/dmj.v8i3.19859	Scopus	Imran, Safaa (58531242800); Mohammed, Qusay (58531242900); Omran, Huda Mossa (55646277900); Al-Maliki, Mohammed Ali Abbod (57211311635)	58531242800; 58531242900; 55646277900; 57211311635	2025	Dubai Medical Journal	8	3		359	371	0	https://www.scopus.com/inward/record.uri?eid=2-s2.0-105018825244&doi=10.18502%2Fdmj.v8i3.19859&partnerID=40&md5=da8ed27e4a3b34b04c5c0f0979211dd9	AlDafter Medical Center W.L.L, Manama, Bahrain; Al-Farqadein University College, Basra, Basra, Iraq; Pulse Health Training Center, Arabian Gulf University, Manama, Bahrain; Department of Pediatrics, American Mission Hospital, Manama, Manama, Bahrain	Imran, Safaa, AlDafter Medical Center W.L.L, Manama, Bahrain; Mohammed, Qusay, Al-Farqadein University College, Basra, Basra, Iraq; Omran, Huda Mossa, Pulse Health Training Center, Arabian Gulf University, Manama, Bahrain; Al-Maliki, Mohammed Ali Abbod, Department of Pediatrics, American Mission Hospital, Manama, Manama, Bahrain	Introduction: The survival rates of cardiac arrest patients significantly improve when medical professionals deliver high-quality cardiopulmonary resuscitation. A thorough understanding of resuscitation techniques is crucial for medical professionals to perform chest compressions effectively and confidently, thereby enhancing patient outcomes. Aim: This study aimed to systematically evaluate the …	attitude; cardiopulmonary resuscitation; healthcare professionals; knowledge	demography; dentist; health care personnel; hospital; human; knowledge gap; nurse; pharmacist; pharmacy (shop); physician; physician attitude; professional knowledge; questionnaire; resuscitation; Review	H. Omran; Pulse Health Training Center, Al-Jenan Medical Center, Arabian Gulf University, Manama, Bahrain; email: hudamossa.omran@gmail.com		Knowledge E					English	Dubai Med. J	Review	Final	All Open Access; Gold Open Access	Scopus	2-s2.0-105018825244
FALSE	FALSE	FALSE	TRUE	FALSE	Keep	72		Medication Adherence to Semaglutide Once-Weekly Injection Among Type-2 Diabetes Patients in Tabuk, Saudi Arabia–A Cross-Sectional Study	Amirthalingam, P.; Alatawi, O.; Hamdan, A.M.E.; Aljabri, A.; Alqifari, S.F.; Alshareef, H.; Hakami, F.A.M.; Albalawi, N.S.; A Albrahimi, H.M.; Mubark Alanazi, S.M.; Alatawi, A.M.; Albalwi, A.A.S.; Ali, M.A.S.								10.2147/PPA.S534534	Scopus	Amirthalingam, Palanisamy (59313894700); Alatawi, Olayan Salamah (60056129500); Hamdan, Ahmed Mohsen (23968823500); Aljabri, Ahmed K. (57193572704); Alqifari, Saleh Fahad (57201311660); Alshareef, Hanan M. (57567596600); Hakami, Faris Ahmed M. (60056129600); Albalawi, Nader Salem D. (57713682000); A Albrahimi, Hazem Moufeed (60056129700); Mubark Alanazi, Sultan Mohammed (60056444800); Alatawi, Ah…	59313894700; 60056129500; 23968823500; 57193572704; 57201311660; 57567596600; 60056129600; 57713682000; 60056129700; 60056444800; 60055814300; 60055657400; 56001125800	2025	Patient Preference and Adherence	19			2535	2551	1	https://www.scopus.com/inward/record.uri?eid=2-s2.0-105013789734&doi=10.2147%2FPPA.S534534&partnerID=40&md5=93372ee9c81545c39d2a5a236807a81d	Department of Pharmacy Practice, University of Tabuk, Tabuk, Tabuk, Saudi Arabia; Northwestern Region, King Salman Armed Forces Hospital, Tabuk, Tabuk, Saudi Arabia; Faculty of Pharmacy, King Abdulaziz University, Jeddah, Makkah Province, Saudi Arabia; Faculty of Pharmacy, University of Tabuk, Tabuk, Tabuk, Saudi Arabia	Amirthalingam, Palanisamy, Department of Pharmacy Practice, University of Tabuk, Tabuk, Tabuk, Saudi Arabia; Alatawi, Olayan Salamah, Northwestern Region, King Salman Armed Forces Hospital, Tabuk, Tabuk, Saudi Arabia; Hamdan, Ahmed Mohsen, Department of Pharmacy Practice, University of Tabuk, Tabuk, Tabuk, Saudi Arabia; Aljabri, Ahmed K., Faculty of Pharmacy, King Abdulaziz University, Jeddah, Ma…	Background: Semaglutide, a once-weekly injection (SOWI), is a glucagon-like peptide-1 receptor agonist for managing type-2 diabetes (T2D). However, it has a high discontinuation rate among users in the first year after treatment initiation. This study investigated the medication adherence level among T2D patients managed with SOWI. Methods: This cross-sectional study was conducted among T2D patie…	adherence to refills and medications scale; body mass index; glycosylated hemoglobin; medication adherence; proportion to days covered; semaglutide; type-2 diabetes	hemoglobin A1c; insulin; oral antidiabetic agent; semaglutide; Adherence to Refills and Medications Scale; adult; aged; Article; assessment of humans; body mass; clinical assessment; comorbidity; controlled study; cross-sectional study; female; health care personnel; human; major clinical study; male; medication compliance; middle aged; non insulin dependent diabetes mellitus; obesity; outcome as…	P. Amirthalingam; Department of Pharmacy Practice, Faculty of Pharmacy, University of Tabuk, Tabuk, P.O. Box 741, 71491, Saudi Arabia; email: pchettiar@ut.edu.sa		Dove Medical Press Ltd					English	Patient Preference Adherence	Article	Final	All Open Access; Gold Open Access	Scopus	2-s2.0-105013789734
TRUE	FALSE	TRUE	TRUE	FALSE	Keep	73		From prescription patterns to drug safety: a closer look at non-steroidal anti-inflammatory drugs and analgesics in outpatient pharmacy	Saeed, Z.M.; Sridhar, S.B.; Shareef, J.; Rashed Alsereidi, A.M.								10.3389/fphar.2025.1558830	Scopus	Saeed, Zainab Mohammed (60001122000); Sridhar, B. S. (57221703560); Shareef, Javedh (56986644500); Rashed Alsereidi, Amal Mohamed (60000447900)	60001122000; 57221703560; 56986644500; 60000447900	2025	Frontiers in Pharmacology	16		1558830			1	https://www.scopus.com/inward/record.uri?eid=2-s2.0-105010880692&doi=10.3389%2Ffphar.2025.1558830&partnerID=40&md5=d2bced59f40bd39b8457d2693af5b725	Department of Clinical Pharmacy and Pharmacology, Ras Al Khaima Medical and Health Sciences University (RAK), Ras al Khaimah, Ras Al Khaimah, United Arab Emirates; Clinical Pharmacist, Dibba Hospital, Fujairah, Fujairah, United Arab Emirates	Saeed, Zainab Mohammed, Department of Clinical Pharmacy and Pharmacology, Ras Al Khaima Medical and Health Sciences University (RAK), Ras al Khaimah, Ras Al Khaimah, United Arab Emirates; Sridhar, B. S., Department of Clinical Pharmacy and Pharmacology, Ras Al Khaima Medical and Health Sciences University (RAK), Ras al Khaimah, Ras Al Khaimah, United Arab Emirates; Shareef, Javedh, Department of …	Introduction: Non-steroidal anti-inflammatory medicines (NSAIDs) help to lower inflammation and pain, but improper prescription can cause potential drug-drug interactions (pDDIs), affecting the therapeutic outcomes. Given the great frequency of polypharmacy and concomitant medication interactions, NSAID-related problems are especially pertinent in outpatient settings. This study aims to assess th…	drug interactions; drug utilization; non-steroidal antiinflammatory agents; outpatients; prescriptions	acetylsalicylic acid; analgesic agent; celecoxib; diclofenac; ibuprofen; indometacin; ketoprofen; meloxicam; nonsteroid antiinflammatory agent; omeprazole; paracetamol; piroxicam; tramadol; adult; aged; Article; cardiovascular disease; comorbidity; demographics; diabetes mellitus; disease severity; drug interaction; drug safety; electronic medical record; emergency care; employment status; female…	S.B. Sridhar; Department of Clinical Pharmacy and Pharmacology, RAK College of Pharmacy, RAK Medical and Health Sciences University, Ras Al-Khaimah, United Arab Emirates; email: sathvik@rakmhsu.ac.ae; J. Shareef; Department of Clinical Pharmacy and Pharmacology, RAK College of Pharmacy, RAK Medical and Health Sciences University, Ras Al-Khaimah, United Arab Emirates; email: javedh@rakmhsu.ac.ae		Frontiers Media SA					English	Front. Pharmacol.	Article	Final	All Open Access; Gold Open Access; Green Accepted Open Access; Green Open Access	Scopus	2-s2.0-105010880692
TRUE	FALSE	TRUE	TRUE	FALSE	Keep	74		Exploring Opportunities for Improving Pharmacy Services for People With Disabilities: A Qualitative Study	Alorfi, N.M.; Ashour, A.M.; Alshehri, F.S.; Wali, S.M.; Harbi, M.H.; Aldurdunji, M.M.; Alsharif, S.T.; Alhasani, R.H.; Alharthi, M.S.; Aldekhail, N.M.								10.1155/jcpt/2437148	Scopus	Alorfi, Nasser M.N. (57218657808); Ashour, Ahmed M. (57218373866); Alshehri, Fahad S. (57216773083); Wali, Saad M. (59524293700); Harbi, Maan H. (57220635311); Aldurdunji, Mohammed M. (57216969718); Alsharif, Shaker T. (58804028900); Alhasani, Reem Hasaballah A. (57190385627); Alharthi, Mohammed Shaaf (58580441700); Aldekhail, Nasser M. (56826094600)	57218657808; 57218373866; 57216773083; 59524293700; 57220635311; 57216969718; 58804028900; 57190385627; 58580441700; 56826094600	2025	Journal of Clinical Pharmacy and Therapeutics	2025	1	2437148			1	https://www.scopus.com/inward/record.uri?eid=2-s2.0-105008672505&doi=10.1155%2Fjcpt%2F2437148&partnerID=40&md5=b85100e82de407903fb07fb6e3687020	Pharmacology and Toxicology Department, Umm Al-Qura University, Makkah, Makkah al Mukarramah, Saudi Arabia; King Salman Center for Disability Research, Riyadh, Riyad, Saudi Arabia; Pharmaceutical Practices Department, Umm Al-Qura University, Makkah, Makkah al Mukarramah, Saudi Arabia; Department of Pharmaceutical Sciences, Umm Al-Qura University, Makkah, Makkah al Mukarramah, Saudi Arabia; Depart…	Alorfi, Nasser M.N., Pharmacology and Toxicology Department, Umm Al-Qura University, Makkah, Makkah al Mukarramah, Saudi Arabia, King Salman Center for Disability Research, Riyadh, Riyad, Saudi Arabia; Ashour, Ahmed M., Pharmacology and Toxicology Department, Umm Al-Qura University, Makkah, Makkah al Mukarramah, Saudi Arabia, King Salman Center for Disability Research, Riyadh, Riyad, Saudi Arabia…	Background: People with disabilities face significant barriers to accessing pharmacy services, including physical inaccessibility, communication challenges, and inadequate pharmacist training. These barriers often result in poor healthcare outcomes, which lead to a decline in the provided services. Objective: To explore hospital pharmacists’ experiences, challenges, and suggestions for improving …	accessibility; assistive technology; communication barriers; disabilities; pharmacist training	Article; assistive technology; braille; built infrastructure; communication barrier; disabled person; experience; female; health care access; health care delivery; health care policy; health care quality; health outcome; hospital pharmacist; human; male; pharmacy (shop); pharmacy infrastructure; pharmacy practice; physical inaccessibility; purposive sample; qualitative research; Saudi Arabia; sem…	N.M. Alorfi; Pharmacology and Toxicology Department, College of Pharmacy, Umm Al-Qura University, Makkah, Saudi Arabia; email: nmorfi@uqu.edu.sa		John Wiley and Sons Inc	2694727		JCPTE		English	J. Clin. Pharm. Ther.	Article	Final	All Open Access; Hybrid Gold Open Access	Scopus	2-s2.0-105008672505
FALSE	FALSE	FALSE	TRUE	FALSE	Keep	75		Incidence of the Triple Whammy Phenomenon among Cardiovascular diseases patients in Saudi Arabia and awareness among healthcare professionals	Alsobaie, M.B.; Alsheikh, L.								10.3389/fneph.2025.1494459	Scopus	Alsobaie, Mohammed (57201118080); Alsheikh, Lubna Nihad (57195574587)	57201118080; 57195574587	2025	Frontiers in Nephrology	5		1494459			0	https://www.scopus.com/inward/record.uri?eid=2-s2.0-105007764655&doi=10.3389%2Ffneph.2025.1494459&partnerID=40&md5=92df3ceb2da4b7329645c6b6cb38a421	The University of Arizona Health Sciences, Tucson, AZ, United States; Pharmaceutical Care Services, Ministry of Health Saudi Arabia, Riyadh, Riyad, Saudi Arabia; Department of Biochemistry, Faculty of Sciences, King Abdulaziz University, Jeddah, Makkah Province, Saudi Arabia	Alsobaie, Mohammed, The University of Arizona Health Sciences, Tucson, AZ, United States, Pharmaceutical Care Services, Ministry of Health Saudi Arabia, Riyadh, Riyad, Saudi Arabia; Alsheikh, Lubna Nihad, Department of Biochemistry, Faculty of Sciences, King Abdulaziz University, Jeddah, Makkah Province, Saudi Arabia	Cardiovascular diseases are a leading cause of mortality in Saudi Arabia, accounting for approximately 42% of deaths. The “triple whammy” phenomenon—which combines angiotensin-converting enzyme inhibitors or angiotensin receptor blockers, diuretics, and non-steroidal anti-inflammatory drugs—increases the risk of acute kidney injury, particularly in hypertensive patients. This study, which was con…	ACEIs; AKI; angiotensin receptor blockers (ARBII); awareness program; CVD; Diuretics; NSAIDs; triple whammy		M.B. Alsobaie; Department of Pharma D, College of Pharmacy, The University of Arizona, Tucson, United States; email: mba5@arizona.edu		Frontiers Media SA					English	Front. Nephrol.	Article	Final	All Open Access; Gold Open Access; Green Accepted Open Access; Green Open Access	Scopus	2-s2.0-105007764655
TRUE	FALSE	TRUE	TRUE	FALSE	Keep	76		Effectiveness of Quality Use of Medicines (QUM) Programs and Strategies in Saudi Arabia: A Narrative Review	Aldhafeeri, F.; Wilson, A.; Larkin, S.; Aldhafeeri, F.M.								10.2147/DHPS.S503383	Scopus	Aldhafeeri, Fahad (59715252600); Wilson, Andrew J. (35406865800); Larkin, Shaun (55650083800); Aldhafeeri, Faisal Murayh (59715445000)	59715252600; 35406865800; 55650083800; 59715445000	2025	Drug, Healthcare and Patient Safety	17			87	96	0	https://www.scopus.com/inward/record.uri?eid=2-s2.0-105001440990&doi=10.2147%2FDHPS.S503383&partnerID=40&md5=dcf4da9715352420bddf5c6aaecc233e	Leeder Centre for Health Policy, Faculty of Medicine and Health, Sydney, NSW, Australia; Ministry of Health Saudi Arabia, Riyadh, Riyad, Saudi Arabia	Aldhafeeri, Fahad, Leeder Centre for Health Policy, Faculty of Medicine and Health, Sydney, NSW, Australia; Wilson, Andrew J., Leeder Centre for Health Policy, Faculty of Medicine and Health, Sydney, NSW, Australia; Larkin, Shaun, Leeder Centre for Health Policy, Faculty of Medicine and Health, Sydney, NSW, Australia; Aldhafeeri, Faisal Murayh, Ministry of Health Saudi Arabia, Riyadh, Riyad, Saud…	Background: The high prevalence of chronic diseases, workforce challenges, and growing polypharmacy adversely impact the quality use of medicines (QUM) and health outcomes in Saudi Arabia (SA). The SA Ministry of Health (MOH) has initiated several programs and policies to enhance QUM including a National Medication Safety Program, national clinical guidelines, and technology-based strategies. Obj…	medication reconciliation; medication safety; quality use of medicines; QUM; rational use of medicines; Saudi Arabia; stewardship programs; technology	antibiotic agent; antimicrobial stewardship; chronic disease; clinical outcome; computerized provider order entry; drug efficacy; drug safety; education; follow up; health care cost; health care delivery; health care personnel; health care system; hospital management; human; incidence; information technology; knowledge; patient care; pharmacist; practice guideline; prescription; quality use of me…	F. Aldhafeeri; Leeder Centre for Health Policy, Economics and Data, Faculty of Medicine and Health, The University of Sydney, Sydney, Australia; email: fald8981@uni.sydney.edu.au		Dove Medical Press Ltd					English	Drug Healthc. Patient Saf.	Review	Final	All Open Access; Gold Open Access	Scopus	2-s2.0-105001440990
FALSE	FALSE	FALSE	TRUE	FALSE	Keep	77		Exploring the role of community pharmacists in addressing obesity: a Saudi Arabian perspective	AlOmeir, O.; Almuqbil, M.; Alhabshi, H.A.; Alenazy, M.M.S.; Masaod Hagwi, S.M.A.-J.; F Alsanie, W.F.; S Alamri, A.S.; Alhomrani, M.; Alshammary, A.F.; Gilkaramenthi, R.; Basheeruddin Asdaq, S.M.B.								10.3389/fpubh.2025.1503260	Scopus	AlOmeir, Othman (57217362864); Almuqbil, Mansour S. (57430751500); Alhabshi, Hanaa Ali (58199430500); Alenazy, Maha Mahrab Saiel (59705356000); Masaod Hagwi, Saleha Mafareh Al Jaro (59704640200); F Alsanie, Walaa Fahad (55646024500); S Alamri, Abdulhakeem S. (57222345351); Alhomrani, Majid (57196124250); Alshammary, Amal F. (57221937066); Gilkaramenthi, Rafiulla (58667833100); Basheeruddin Asdaq,…	57217362864; 57430751500; 58199430500; 59705356000; 59704640200; 55646024500; 57222345351; 57196124250; 57221937066; 58667833100; 57721016100	2025	Frontiers in Public Health	13		1503260			0	https://www.scopus.com/inward/record.uri?eid=2-s2.0-105000812800&doi=10.3389%2Ffpubh.2025.1503260&partnerID=40&md5=a6be11a3fdd141f266e9f17df4b41425	Department of Clinical Pharmacy, Shaqra University, Shaqra, Riyad, Saudi Arabia; College of Pharmacy, Riyadh, Riyad, Saudi Arabia; Department of Pharmacy Practice, Almaarefa University, Riyadh, Riyad, Saudi Arabia; Department of Clinical Laboratory Sciences, Taif University, Taif, Makkah al Mukarramah, Saudi Arabia; Research Center for Health Sciences, Taif University, Taif, Makkah al Mukarramah,…	AlOmeir, Othman, Department of Clinical Pharmacy, Shaqra University, Shaqra, Riyad, Saudi Arabia; Almuqbil, Mansour S., College of Pharmacy, Riyadh, Riyad, Saudi Arabia; Alhabshi, Hanaa Ali, Department of Pharmacy Practice, Almaarefa University, Riyadh, Riyad, Saudi Arabia; Alenazy, Maha Mahrab Saiel, Department of Pharmacy Practice, Almaarefa University, Riyadh, Riyad, Saudi Arabia; Masaod Hagwi…	Introduction: Obesity has emerged as a significant public health concern in Saudi Arabia, with rising prevalence rates contributing to an increased risk of chronic diseases such as diabetes and cardiovascular disorders. Community pharmacists, as accessible healthcare providers, hold the potential to play a critical role in weight management. This study aimed to explore the beliefs, practices, and…	barriers; belief; community pharmacist; obesity; practice; weight management	adult; attitude to health; cross-sectional study; female; health personnel attitude; human; male; middle aged; obesity; pharmacist; pharmacy (shop); prevention and control; professional standard; questionnaire; Saudi Arabia; Adult; Attitude of Health Personnel; Community Pharmacy Services; Cross-Sectional Studies; Female; Health Knowledge, Attitudes, Practice; Humans; Male; Middle Aged; Obesity; …	S.M.B. Asdaq; Department of Pharmacy Practice, College of Pharmacy, AlMaarefa University, Dariyah, Riyadh, Saudi Arabia; email: sasdaq@gmail.com		Frontiers Media SA				40129593	English	Front. Public Health	Article	Final	All Open Access; Gold Open Access; Green Accepted Open Access; Green Open Access	Scopus	2-s2.0-105000812800
TRUE	FALSE	TRUE	TRUE	FALSE	Keep	78		A cross-sectional study assessing customers’ perception, satisfaction, and attitude toward e-pharmacy services in Saudi Arabia	Bahamdan, A.K.; Almanasef, M.								10.1186/s12913-024-12174-7	Scopus	Bahamdan, Ahmed Khaled (57358707000); Almanasef, Mona A. (57210363389)	57358707000; 57210363389	2024	BMC Health Services Research	24	1	1659			2	https://www.scopus.com/inward/record.uri?eid=2-s2.0-85213506553&doi=10.1186%2Fs12913-024-12174-7&partnerID=40&md5=772dda18d553b523d7c7e7962a57b897	Pharmacy Training Unit, King Khalid University, Abha, Asir, Saudi Arabia; Department of Clinical Pharmacy, King Khalid University, Abha, Asir, Saudi Arabia	Bahamdan, Ahmed Khaled, Pharmacy Training Unit, King Khalid University, Abha, Asir, Saudi Arabia; Almanasef, Mona A., Department of Clinical Pharmacy, King Khalid University, Abha, Asir, Saudi Arabia	Background: Electronic pharmacy (e-pharmacy) services are growing rapidly, offering increased accessibility, privacy, and value. Understanding e-pharmacy customer satisfaction, attitudes, and perceptions in Saudi Arabia is crucial for improving the services and enhancing health outcomes. This study aims to examine customers’ perceptions, preferences, satisfaction, and experiences with electronic …	Attitudes; Customer satisfaction; E-pharmacy; Perceptions; Saudi Arabia	adult; consumer attitude; cross-sectional study; female; human; male; middle aged; patient satisfaction; pharmacy (shop); questionnaire; Saudi Arabia; young adult; Adult; Community Pharmacy Services; Consumer Behavior; Cross-Sectional Studies; Female; Humans; Male; Middle Aged; Patient Satisfaction; Surveys and Questionnaires; Young Adult	A.K. Bahamdan; Pharmacy Training Unit, College of Pharmacy, King Khalid University, Abha, Saudi Arabia; email: bahamdan@kku.edu.sa		BioMed Central Ltd	14726963			39732707	English	BMC Health Serv. Res.	Article	Final	All Open Access; Gold Open Access; Green Accepted Open Access; Green Open Access	Scopus	2-s2.0-85213506553
FALSE	FALSE	FALSE	TRUE	FALSE	Keep	79		Predictors of presence of and search for meaning in life among Omani students during the COVID-19 pandemic: a cross-sectional study	Al-Mahrouqi, T.; Al-Obeidani, R.; ElSherif, M.; Shehi, M.A.; Al-Mukhaini, M.; Al-Huseini, S.; Jahan, F.; al-Balushi, N.; Al. Alawi, M.								10.1038/s41598-024-80999-7	Scopus	Al-Mahrouqi, Tamadhir (57219872150); Al-Obeidani, Reem (59460495100); ElSherif, Mohamed (58017199600); Shehi, Manar Al (59459780100); Al-Mukhaini, Maryam (58497933200); Al-Huseini, Salim K. (57205322773); Jahan, Firdous (22953543300); al-Balushi, Naser (57196373270); Al. Alawi, Mohammed (55189522300)	57219872150; 59460495100; 58017199600; 59459780100; 58497933200; 57205322773; 22953543300; 57196373270; 55189522300	2024	Scientific Reports	14	1	29685			1	https://www.scopus.com/inward/record.uri?eid=2-s2.0-85211152612&doi=10.1038%2Fs41598-024-80999-7&partnerID=40&md5=ac5e60076759a98441b6e90b3d946e41	Oman Medical Speciality Board, Muscat, Oman; School of Psychology and Clinical Language Sciences, University of Reading, Reading, Berkshire, United Kingdom; Ministry of Health Kuwait, Kuwait City, Kuwait; National University of Science & Technology, Oman, Muscat, Muscat, Oman; Sultan Qaboos University, Muscat, Oman; Department of Behavioral Medicine, Sultan Qaboos University, Muscat, Oman; Al Kho…	Al-Mahrouqi, Tamadhir, Al Khoudh, Sultan Qaboos University Hospital, Muscat, Oman; Al-Obeidani, Reem, School of Psychology and Clinical Language Sciences, University of Reading, Reading, Berkshire, United Kingdom; ElSherif, Mohamed, Ministry of Health Kuwait, Kuwait City, Kuwait; Shehi, Manar Al, Oman Medical Speciality Board, Muscat, Oman; Al-Mukhaini, Maryam, National University of Science & Te…	This study investigated the personal and academic factors associated with the presence and search for meaning in life among college students in Oman. A cross-sectional study was conducted in April 2021. A self-reported survey comprising the Meaning in Life Questionnaire (MLQ) and a sociodemographic questionnaire was completed by 970 students at the National University of Science and Technology in…	COVID-19; Oman; Pandemics; Stress; Students	adolescent; adult; coronavirus disease 2019; cross-sectional study; epidemiology; female; human; isolation and purification; male; medical student; Oman; pandemic; psychology; quality of life; questionnaire; Severe acute respiratory syndrome coronavirus 2; student; university; young adult; Adolescent; Adult; COVID-19; Cross-Sectional Studies; Female; Humans; Male; Pandemics; Quality of Life; SARS…	N. Al Balushi; Sultan Qaboos University Al Seeb Al Khoudh SQU SEPS, Muscat, 123, Oman; email: naser.albalushi@hotmail.com; M. Al Alawi; Sultan Qaboos University Al Seeb Al Khoudh SQU SEPS, Muscat, 123, Oman; email: m.alalawi2@squ.edu.om		Nature Research				39613848	English	Sci. Rep.	Article	Final	All Open Access; Gold Open Access; Green Accepted Open Access; Green Open Access	Scopus	2-s2.0-85211152612
TRUE	TRUE	TRUE	FALSE	TRUE	Remove (duplicate)	80		Impact of a community pharmacy-based medication therapy management program on clinical and humanistic outcomes in patients with uncontrolled diabetes: a randomised controlled trial	Al-Babtain, B.; Bawazeer, G.; Paudyal, V.; Cheema, E.; Alqahtani, A.; Bahatheq, A.; Price, M.J.; Hadi, M.A.								10.1038/s41598-024-65759-x	Scopus	Al-Babtain, Basmah (57188694032); Bawazeer, Ghada A.M. (6504389387); Paudyal, Vibhu (36005271400); Cheema, Ejaz (56453380000); Alqahtani, Abdulaziz G. (57535185500); Bahatheq, Ahmed (57223892239); Price, Malcolm James (8570144700); Hadi, Muhammad Abdul (57217032113)	57188694032; 6504389387; 36005271400; 56453380000; 57535185500; 57223892239; 8570144700; 57217032113	2024	Scientific Reports	14	1	17818			2	https://www.scopus.com/inward/record.uri?eid=2-s2.0-85200204341&doi=10.1038%2Fs41598-024-65759-x&partnerID=40&md5=0762e100db684e0a9bc2463e95907344	Department of Pharmacy Practice, Princess Nourah Bint Abdulrahman University, Riyadh, Riyad, Saudi Arabia; College of Pharmacy, Riyadh, Riyad, Saudi Arabia; School of Pharmacy, University of Birmingham, Birmingham, West Midlands, United Kingdom; School of Pharmacy, University of Management and Technology Lahore, Lahore, Pakistan; Department of Pharmacy Services, King Saud University, Riyadh, Riya…	Al-Babtain, Basmah, Department of Pharmacy Practice, Princess Nourah Bint Abdulrahman University, Riyadh, Riyad, Saudi Arabia; Bawazeer, Ghada A.M., College of Pharmacy, Riyadh, Riyad, Saudi Arabia; Paudyal, Vibhu, School of Pharmacy, University of Birmingham, Birmingham, West Midlands, United Kingdom, Midwifery and Palliative Care, King's College London, London, United Kingdom; Cheema, Ejaz, Sch…	This study was aimed to evaluate the impact of community pharmacy (CP)-based medication therapy management (MTM) program on clinical and humanistic outcomes in patients with uncontrolled diabetes. An open label, parallel-group randomised controlled trial was undertaken at a community pharmacy in Riyadh city, Kingdom of Saudi Arabia. Patients with a diagnosis of uncontrolled diabetes (HbA1c of ≥ 8…	Community pharmacy; Medication review program; Pharmacist; Randomized controlled trial	antidiabetic agent; glycated hemoglobin; hemoglobin A1c protein, human; adult; blood pressure; controlled study; diabetes mellitus; drug effect; drug therapy; female; human; male; medication therapy management; metabolism; middle aged; patient satisfaction; pharmacist; pharmacy (shop); randomized controlled trial; Saudi Arabia; treatment outcome; Adult; Blood Pressure; Community Pharmacy Services…	M.A. Hadi; Department of Clinical Pharmacy and Practice, College of Pharmacy, QU Health, Qatar University, Doha, Qatar; email: mabdulhadi@qu.edu.qa		Nature Research				39090152	English	Sci. Rep.	Article	Final	All Open Access; Gold Open Access; Green Accepted Open Access; Green Open Access	Scopus	2-s2.0-85200204341
FALSE	FALSE	FALSE	TRUE	FALSE	Keep	81		The clinical profile and outcomes of drug resistant tuberculosis in Central Province of Zambia	Chanda, E.								10.1186/s12879-024-09238-8	Scopus	Chanda, Evaristo (58963698000)	58963698000	2024	BMC Infectious Diseases	24	1	364			8	https://www.scopus.com/inward/record.uri?eid=2-s2.0-85189106801&doi=10.1186%2Fs12879-024-09238-8&partnerID=40&md5=813bf072b9a169a545d1d15335d00269	Department of Public Health, Texila American University, Lusaka, Lusaka Province, Zambia	Chanda, Evaristo, Department of Public Health, Texila American University, Lusaka, Lusaka Province, Zambia	Background: The emergence of Drug Resistant Tuberculosis (DR-TB) is one of the main public health and economic problems facing the world today. DR-TB affects mostly those in economically productive years and prevents them from being part of the workforce needed for economic growth. The aim of this study was to determine the Clinical Profile and Outcomes of DR-TB in Central Province of Zambia. Met…	Central province; Clinical Profile; Drug resistant tuberculosis; Zambia	ethambutol; isoniazid; pyrazinamide; tuberculostatic agent; adolescent; adult; antiretroviral therapy; Article; bioassay; bivariate analysis; CD4 lymphocyte count; cross-sectional study; cultural anthropology; data analysis; drug resistant tuberculosis; economic development; epileptic discharge; Ethiopia; extensively drug resistant tuberculosis; follow up; health care facility; human; Human immun…	E. Chanda; Department of Public Health, Texila American University, Lusaka, Zambia; email: chanda.evaristo@yahoo.com		BioMed Central Ltd	14712334		BIDMB	38556907	English	BMC Infect. Dis.	Article	Final	All Open Access; Gold Open Access; Green Accepted Open Access; Green Open Access	Scopus	2-s2.0-85189106801
FALSE	FALSE	FALSE	TRUE	FALSE	Keep	82		Correction to: Association of IL-10–592 C > A /-1082 A > G and the TNFα -308 G > A with susceptibility to COVID-19 and clinical outcomes (BMC Medical Genomics, (2024), 17, 1, (40), 10.1186/s12920-023-01793-4)	Eldesouki, R.E.; Kishk, R.M.; Abd El- Fadeal, N.M.A.; Mahran, R.I.; Kamel, N.; Riad, E.; Nemr, N.; Kishk, S.M.; Mohammed, E.A.-M.								10.1186/s12920-024-01834-6	Scopus	Eldesouki, Raghda Elsawi (57210143794); Kishk, Rania Mohammed (55882863000); Abd El- Fadeal, Noha M. (57577411800); Mahran, Rama I. (57191667399); Kamel, Noha Mohamed (55968800000); Riad, Eman (57190670451); Nemr, Nader Attia (55883543700); Kishk, Safaa M. (55998593000); Mohammed, Eman Abdel Moemen (56677516800)	57210143794; 55882863000; 57577411800; 57191667399; 55968800000; 57190670451; 55883543700; 55998593000; 56677516800	2024	BMC Medical Genomics	17	1	63			0	https://www.scopus.com/inward/record.uri?eid=2-s2.0-85186141718&doi=10.1186%2Fs12920-024-01834-6&partnerID=40&md5=ef8117837955d99a5a9311eca949e970	Genetics Unit, Faculty of Medicine, Ismailia, Ismailia, Egypt; Department of Microbiology and Immunology, Faculty of Medicine, Ismailia, Ismailia, Egypt; Department of Biochemistry and Molecular Biology, Faculty of Medicine, Ismailia, Ismailia, Egypt; Department of Biochemistry, Ibn Sina National College for Medical Studies, Jeddah, Makkah al Mukarramah, Saudi Arabia; Department of Clinical Pharm…	Eldesouki, Raghda Elsawi, Genetics Unit, Faculty of Medicine, Ismailia, Ismailia, Egypt; Kishk, Rania Mohammed, Department of Microbiology and Immunology, Faculty of Medicine, Ismailia, Ismailia, Egypt; Abd El- Fadeal, Noha M., Department of Biochemistry and Molecular Biology, Faculty of Medicine, Ismailia, Ismailia, Egypt, Department of Biochemistry, Ibn Sina National College for Medical Studies…	Following the publication of the original article [1], the authors reported errors in the affiliations of some authors due to typesetting errors. Originally, affiliation 4 was listed as Medical Biochemistry Unit, Ibn sina National College for Medical Studies, Jeddah, Kingdom of Saudi Arabia. It should have written as Biochemistry Department, Ibn Sina National College for Medical Studies, Jeddah, …		interleukin 10; remdesivir; tumor necrosis factor; article; clinical chemistry; clinical outcome; controlled study; coronavirus disease 2019; drug development; Egypt; female; genomics; genotype; human; innate immunity; medicinal chemistry; pharmacogenomics; Saudi Arabia; Severe acute respiratory syndrome coronavirus 2; typographical error; diagnosis; erratum; nonhuman	R.E. Eldesouki; Genetics Unit, Histology Department, Faculty of Medicine, Suez Canal University, Ismailia, 41522, Egypt; email: raghda.eldesouki@med.suez.edu.eg		BioMed Central Ltd				38409045	English	BMC Med. Genomics	Erratum	Final	All Open Access; Gold Open Access; Green Accepted Open Access; Green Open Access	Scopus	2-s2.0-85186141718
FALSE	FALSE	FALSE	TRUE	FALSE	Keep	83		Views of healthcare professionals on complementary and alternative medicine use by patients with diabetes: a qualitative study	Alzahrani, A.S.; Greenfield, S.M.; Shrestha, S.; Paudyal, V.								10.1186/s12906-024-04385-6	Scopus	Alzahrani, Abdulaziz Saud (57219537055); Greenfield, Sheila Margaret (7203067543); Shrestha, Sunil K. (56453947500); Paudyal, Vibhu (36005271400)	57219537055; 7203067543; 56453947500; 36005271400	2024	BMC Complementary Medicine and Therapies	24	1	81			5	https://www.scopus.com/inward/record.uri?eid=2-s2.0-85184686422&doi=10.1186%2Fs12906-024-04385-6&partnerID=40&md5=1b20db7fd9af81969b5fe94cb05991c8	School of Pharmacy, University of Birmingham, College of Medical and Dental Sciences, Birmingham, West Midlands, United Kingdom; Institute of Applied Health Research, University of Birmingham, Birmingham, West Midlands, United Kingdom; School of Pharmacy, Monash University Malaysia, Sunway City, Selangor, Malaysia	Alzahrani, Abdulaziz Saud, School of Pharmacy, University of Birmingham, College of Medical and Dental Sciences, Birmingham, West Midlands, United Kingdom; Greenfield, Sheila Margaret, Institute of Applied Health Research, University of Birmingham, Birmingham, West Midlands, United Kingdom; Shrestha, Sunil K., School of Pharmacy, Monash University Malaysia, Sunway City, Selangor, Malaysia; Paudya…	Background: Recent estimates indicate that a significant proportion of diabetic patients globally, up to 51%, are utilizing complementary and alternative medicine (CAM). To improve patient-provider communication and optimize prescribed treatments, healthcare professionals (HCPs) must understand the factors associated with CAM use among diabetic patients. There is a dearth of literature on HCPs pe…	Complementary and alternative medicine; Diabetes; Healthcare professionals	digoxin; herbaceous agent; acupuncture; allopathy; Aloe vera; alternative medicine; antidiabetic activity; Article; attitude to health; awareness; cauterization; clinical outcome; consultation; consultation time; diabetes mellitus; diabetic foot; diabetic patient; drug cost; endocrinologist; erectile dysfunction; evidence based practice; fenugreek; general practitioner; glucose blood level; heada…	V. Paudyal; School of Pharmacy, College of Medical and Dental Sciences, Sir Robert Aitken Institute for Medical Research, University of Birmingham, Birmingham, B15 2TT, United Kingdom; email: v.paudyal@bham.ac.uk		BioMed Central Ltd				38336657	English	BMC Compl. Med.Therapies	Article	Final	All Open Access; Gold Open Access; Green Accepted Open Access; Green Open Access	Scopus	2-s2.0-85184686422
TRUE	FALSE	TRUE	TRUE	FALSE	Keep	84		Medication Errors in Psychiatric Hospitals: A Nationwide Real-World Evidence Study in Saudi Arabia	Alenzi, K.A.; Alsheikh, M.Y.; Alsuhaibani, D.S.; Alatawi, Y.; Alshammari, T.M.								10.3390/ph17111514	Scopus	Alenzi, Khalidah Ahmed Owdetallah (57208403883); Alsheikh, Mona Y. (57204919320); Alsuhaibani, Deemah S. (57475595700); Alatawi, Yasser M. (57056344900); Alshammari, Thamir M. (57192974444)	57208403883; 57204919320; 57475595700; 57056344900; 57192974444	2024	Pharmaceuticals	17	11	1514			2	https://www.scopus.com/inward/record.uri?eid=2-s2.0-85210429388&doi=10.3390%2Fph17111514&partnerID=40&md5=a6701803bc804a6443333a587d534bbb	Transformation, Tabuk Health Cluster, Tabuk, Tabuk, Saudi Arabia; Society of Pharmacovigilance, Jeddah, Saudi Arabia; Faculty of Pharmacy, King Abdulaziz University, Jeddah, Makkah Province, Saudi Arabia; Pharmaceutical Care Department, Ministry of Defense, Riyadh, Riyad, Saudi Arabia; Department of Pharmacy Practice, University of Tabuk, Tabuk, Tabuk, Saudi Arabia; Department of Clinical Practic…	Alenzi, Khalidah Ahmed Owdetallah, Transformation, Tabuk Health Cluster, Tabuk, Tabuk, Saudi Arabia, Society of Pharmacovigilance, Jeddah, Saudi Arabia; Alsheikh, Mona Y., Faculty of Pharmacy, King Abdulaziz University, Jeddah, Makkah Province, Saudi Arabia; Alsuhaibani, Deemah S., Pharmaceutical Care Department, Ministry of Defense, Riyadh, Riyad, Saudi Arabia; Alatawi, Yasser M., Department of …	Background: Medication errors are among the most prevalent medical errors and result in significant morbidity and mortality. They pose a major threat to patient safety in psychiatric hospitals. However, the lack of a comprehensive investigation into the root causes of these errors restricts the development of effective corrective measures. Objective: This study aimed to characterize the types of …	medication error; primary care centers; psychiatric medications; Saudi Arabia	anticonvulsive agent; antidepressant agent; antiinfective agent; antiparkinson agent; aripiprazole; atorvastatin; cardiovascular agent; central nervous system agents; chlorpromazine; clozapine; escitalopram; fluoxetine; gastrointestinal agent; glibenclamide; haloperidol; hormone; hypnotic sedative agent; insulin aspart; labetalol; lithium carbonate; lorazepam; mirtazapine; neuroleptic agent; nife…	T.M. Alshammari; Department of Clinical Practice, College of Pharmacy, Jazan University, Jazan, 45142, Saudi Arabia; email: talshammari@jazanu.edu.sa		Multidisciplinary Digital Publishing Institute (MDPI)					English	Pharmaceuticals	Article	Final	All Open Access; Gold Open Access; Green Accepted Open Access; Green Open Access	Scopus	2-s2.0-85210429388
FALSE	FALSE	FALSE	TRUE	FALSE	Keep	85		International Comparison of Quality Indicators for Adults Hospitalized for Heart Failure: A Systematic Review	Garcia Acevedo, G.; Ahmad, A.; Stall, B.; Mokhtarnia, M.; Lapp, J.M.; Verma, A.A.; Ebrahim, J.; van Spall, H.G.C.; Razak, F.; Isenberg, S.R.; Etchells, E.; Mak, S.; Steinberg, L.; Ko, D.T.; Poon, S.; Quinn, K.L.								10.1161/CIRCOUTCOMES.123.010629	Scopus	Garcia Acevedo, Giliana (59424021000); Ahmad, Aisha (59368159500); Stall, Benjamin (57210143237); Mokhtarnia, Media (59423986000); Lapp, John M. (58030871800); Verma, Amol A. (57201937687); Ebrahim, Jalal (57193060191); van Spall, Harriette Gillian Christine (6506076350); Razak, Fahad A. (6507354544); Isenberg, Sarina Roslyn (56667117200); Etchells, Edward E. (7004010772); Mak, Susanna S. (710210…	59424021000; 59368159500; 57210143237; 59423986000; 58030871800; 57201937687; 57193060191; 6506076350; 6507354544; 56667117200; 7004010772; 7102103810; 57195677713; 7103246001; 57208678554; 56231188300	2024	Circulation: Cardiovascular Quality and Outcomes	17	11		e010629		1	https://www.scopus.com/inward/record.uri?eid=2-s2.0-85210111248&doi=10.1161%2FCIRCOUTCOMES.123.010629&partnerID=40&md5=18ea92902e6f6123ec5519205b182c25	Department of Medicine, Sinai Health, Toronto, ON, Canada; McMaster University, Hamilton, ON, Canada; Queen’s University, Kingston, ON, Canada; École de médecine du Nord de l'Ontario, Sudbury, ON, Canada; University of Toronto Faculty of Medicine, Toronto, ON, Canada; Division of Palliative Care, University of Toronto Faculty of Medicine, Toronto, ON, Canada; University of Toronto Faculty of Medi…	Garcia Acevedo, Giliana, Department of Medicine, Sinai Health, Toronto, ON, Canada; Ahmad, Aisha, Department of Medicine, Sinai Health, Toronto, ON, Canada, McMaster University, Hamilton, ON, Canada; Stall, Benjamin, Department of Medicine, Sinai Health, Toronto, ON, Canada; Mokhtarnia, Media, Department of Medicine, Sinai Health, Toronto, ON, Canada, Queen’s University, Kingston, ON, Canada; Lap…	BACKGROUND: There is limited international agreement on defining care quality for the millions of people hospitalized with heart failure worldwide. Our objective was to compare and measure agreement across existing internationally published quality indicators (QIs) for the care of adults hospitalized for heart failure. METHODS: Systematic review and evidence gap map of internationally published a…	aftercare; evidence gaps; heart failure; quality indicators, health care; stroke volume	adult; Article; Australia and New Zealand; Brazil; Canada; Colombia; consultation; data extraction; diagnostic imaging; Embase; Europe; follow up; health care quality; health care system; health equity; heart failure; heart failure with reduced ejection fraction; heart left ventricle ejection fraction; heart rehabilitation; hospital discharge; hospital patient; hospital readmission; human; inform…	K.L. Quinn; Divisions of Internal Medicine and Palliative Care, Department of Medicine, Temmy Latner Centre for Palliative Care, Sinai Health, Toronto, Canada; email: kieran.quinn@mail.utoronto.ca		Lippincott Williams and Wilkins	19417713			39561228	English	Circ. Cardiovasc. Qual. Outcomes	Article	Final		Scopus	2-s2.0-85210111248
FALSE	FALSE	FALSE	TRUE	FALSE	Keep	86		Prevalence and Factors Associated with Burnout among Community Pharmacists in Saudi Arabia: Findings and Implications	Alhomoud, I.S.; Alrasheedy, A.A.								10.3390/healthcare12181834	Scopus	Alhomoud, Ibrahim S. (58307356800); Alrasheedy, Alian A. (55614399800)	58307356800; 55614399800	2024	Healthcare (Switzerland)	12	18	1834			6	https://www.scopus.com/inward/record.uri?eid=2-s2.0-85205227545&doi=10.3390%2Fhealthcare12181834&partnerID=40&md5=e896a11c8a09ffdd70512ed77edbe194	Department of Pharmacy Practice, Qassim University, Al-Mulida, Al Qasim, Saudi Arabia	Alhomoud, Ibrahim S., Department of Pharmacy Practice, Qassim University, Al-Mulida, Al Qasim, Saudi Arabia; Alrasheedy, Alian A., Department of Pharmacy Practice, Qassim University, Al-Mulida, Al Qasim, Saudi Arabia	Burnout has negative consequences for the well-being of healthcare professionals and for the safety of patients. The prevalence of burnout varies among health professions and practice settings and across studies. Consequently, this cross-sectional study aimed to determine the prevalence and factors associated with burnout among community pharmacists in the Qassim region, Saudi Arabia. The study u…	burnout; community pharmacists; policy; quality of life; resilience; stress; well-being		A.A. Alrasheedy; Department of Pharmacy Practice, College of Pharmacy, Qassim University, Qassim, 51452, Saudi Arabia; email: aarshiedy@qu.edu.sa		Multidisciplinary Digital Publishing Institute (MDPI)					English	Healthcare (Basel)	Article	Final	All Open Access; Gold Open Access; Green Accepted Open Access; Green Open Access	Scopus	2-s2.0-85205227545
TRUE	FALSE	TRUE	TRUE	FALSE	Keep	87		Evaluation of Pharmacy Intern Interventions on Antimicrobial Use in University-Affiliated Hospitals: A Retrospective Analysis	Almeleebia, T.M.; Orayj, K.M.; Alghamdi, W.A.; Almanasef, M.; Hany, O.; Ibrahim, A.R.N.								10.3390/jcm13175060	Scopus	Almeleebia, Tahani Musleh (57217872610); Orayj, Khalid Mubarak (57212032106); Alghamdi, Wael A. (57192991463); Almanasef, Mona A. (57210363389); Hany, Omar (59322751500); Ibrahim, Ahmed Ragaa Nour (57197708802)	57217872610; 57212032106; 57192991463; 57210363389; 59322751500; 57197708802	2024	Journal of Clinical Medicine	13	17	5060			0	https://www.scopus.com/inward/record.uri?eid=2-s2.0-85203616204&doi=10.3390%2Fjcm13175060&partnerID=40&md5=b577516ce7990b63d55980feef7b01e4	Department of Clinical Pharmacy, King Khalid University, Abha, Asir, Saudi Arabia; King Khalid University, Abha, Asir, Saudi Arabia; Department of Biochemistry, Faculty of Pharmacy, Minya, Minya, Egypt	Almeleebia, Tahani Musleh, Department of Clinical Pharmacy, King Khalid University, Abha, Asir, Saudi Arabia, King Khalid University, Abha, Asir, Saudi Arabia; Orayj, Khalid Mubarak, Department of Clinical Pharmacy, King Khalid University, Abha, Asir, Saudi Arabia; Alghamdi, Wael A., Department of Clinical Pharmacy, King Khalid University, Abha, Asir, Saudi Arabia; Almanasef, Mona A., Department …	Background: Appropriate use of antimicrobials is essential to enhance therapeutic safety and efficacy. Clinical pharmacists play a crucial role in optimizing antimicrobial use; however, the contribution of pharmacy interns in antimicrobial use has not been studied. The objective of this study was to ascertain the quantity and nature of interventions related to antimicrobials documented by pharmac…	antimicrobial stewardship; antimicrobials; clinical pharmacy; interventions; pharmacy interns; Saudi Arabia	anthelmintic agent; antifungal agent; antiinfective agent; antimalarial agent; antivirus agent; carbapenem derivative; cephalosporin derivative; colistin; meropenem; polypeptide antibiotic agent; vancomycin; antimicrobial therapy; Article; clinical outcome; clinical pharmacist; clinical pharmacy; controlled study; drug efficacy; drug exposure; drug monitoring; drug use; hospital subdivisions and …	T.M. Almeleebia; Department of Clinical Pharmacy, College of Pharmacy, King Khalid University, Abha, 62521, Saudi Arabia; email: talmelby@kku.edu.sa		Multidisciplinary Digital Publishing Institute (MDPI)					English	J. Clin. Med.	Article	Final	All Open Access; Gold Open Access; Green Accepted Open Access; Green Open Access	Scopus	2-s2.0-85203616204
FALSE	FALSE	FALSE	TRUE	FALSE	Keep	88		Establishment of a clinical pharmacist-led multiple myeloma clinic with collaborative prescribing model at the national center for cancer care and research in Qatar	Ghasoub, R.; Elazzazy, S.; Benkhadra, M.; Kassem, N.; Cherif, H.; Gaziev, J.; Elsabah, H.; Nasser, S.; Hamad, A.								10.1016/j.japh.2024.102141	Scopus	Ghasoub, Rola S. (57214871405); Elazzazy, Shereen (55354827400); Benkhadra, Maria (57219275632); Kassem, Nancy A. (57057325600); Cherif, Honar (6603048487); Gaziev, Javid (6602900104); Elsabah, Hesham Mahmoud A. (57189470873); Nasser, Sahar M. (57205398492); Hamad, Anas Ahmad (7004895749)	57214871405; 55354827400; 57219275632; 57057325600; 6603048487; 6602900104; 57189470873; 57205398492; 7004895749	2024	Journal of the American Pharmacists Association	64	5	102141			0	https://www.scopus.com/inward/record.uri?eid=2-s2.0-85200644056&doi=10.1016%2Fj.japh.2024.102141&partnerID=40&md5=47173818bbfc2a6055475316ba2f1565		Ghasoub, Rola S., ; Elazzazy, Shereen, ; Benkhadra, Maria, ; Kassem, Nancy A., ; Cherif, Honar, ; Gaziev, Javid, ; Elsabah, Hesham Mahmoud A., ; Nasser, Sahar M., ; Hamad, Anas Ahmad,	Background: Multiple Myeloma (MM) is a chronic and incurable hematologic malignancy that is prevalent among the elderly. Interprofessional patient care showed superiority over physician-only care in multiple settings, including MM. Objective: The primary objective of this study was to evaluate the impact of clinical pharmacist (CP)-led clinic and CPs interventions on MM patient care. Practice Des…		acetylsalicylic acid; antiinfective agent; bortezomib; calcium; carfilzomib; daratumumab; denosumab; dexamethasone; elotuzumab; immunoglobulin kappa chain; immunoglobulin lambda chain; immunomodulating agent; lenalidomide; pamidronic acid; pomalidomide; vitamin D; zoledronic acid; adult; aged; antibiotic prophylaxis; antineoplastic protocol; Article; bone marrow transplantation; cancer combinatio…	S. Elazzazy; email: shereen_amin@yahoo.com		Elsevier B.V.	15443191			38844021	English	J. Am. Pharm. Assoc.	Article	Final	All Open Access; Green Accepted Open Access; Green Open Access; Hybrid Gold Open Access	Scopus	2-s2.0-85200644056
FALSE	FALSE	FALSE	TRUE	FALSE	Keep	89		Role of pharmacists in the care of adult asthma patients: A scoping review	Mahmoud, A.; Abuhelwa, A.Y.; Owen, T.; Alazzawi, A.; Shara, M.; Alqudah, M.A.Y.; ElHajj, M.S.; Smith, J.R.								10.1016/j.sapharm.2024.06.005	Scopus	Mahmoud, Aseel (58630493400); Abuhelwa, Ahmad Yousef (56588047800); Owen, Tom (59187832500); Alazzawi, Amad (59188246000); Shara, Mohd A. (35602235700); Alqudah, Mohammad A.Y. (57263967800); ElHajj, Maguy Saffouh (57217866962); Smith, Jane R. (57201049134)	58630493400; 56588047800; 59187832500; 59188246000; 35602235700; 57263967800; 57217866962; 57201049134	2024	Research in Social and Administrative Pharmacy	20	9		860	869	2	https://www.scopus.com/inward/record.uri?eid=2-s2.0-85196869286&doi=10.1016%2Fj.sapharm.2024.06.005&partnerID=40&md5=6dedb5cba16d98266b748250433327cb	Faculty of Health and Life Sciences, University of Exeter, Exeter, Devon, United Kingdom; Department of Pharmacy Practice and Pharmacotherapeutics, University of Sharjah, Sharjah, Sharjah, United Arab Emirates; Research Institute for Medical and Health Sciences, University of Sharjah, Sharjah, Sharjah, United Arab Emirates; Department of Clinical Pharmacy, Jordan University of Science and Technol…	Mahmoud, Aseel, Faculty of Health and Life Sciences, University of Exeter, Exeter, Devon, United Kingdom; Abuhelwa, Ahmad Yousef, Department of Pharmacy Practice and Pharmacotherapeutics, University of Sharjah, Sharjah, Sharjah, United Arab Emirates, Research Institute for Medical and Health Sciences, University of Sharjah, Sharjah, Sharjah, United Arab Emirates; Owen, Tom, Faculty of Health and …	Background: Asthma is a common long-term condition that affects people of all ages. Evidence suggests that a significant proportion of asthma patients in the Gulf Cooperation Council (GCC) do not receive appropriate diagnosis, monitoring and/or treatment. When inadequately treated, asthma can negatively affect quality of life and may lead to hospitalisation and death. Although pharmacists play a …	Asthma; Gulf countries; Pharmacists skillset; Pharmacy practice	antiasthmatic agent; adult; asthma; attitude to health; drug therapy; human; Middle East; organization and management; pharmacist; professional standard; Adult; Anti-Asthmatic Agents; Asthma; Health Knowledge, Attitudes, Practice; Humans; Pharmacists; Professional Role	A. Mahmoud; Faculty of Health and Life Sciences, University of Exeter, Exeter, United Kingdom; email: a.mahmoud@exeter.ac.uk		Elsevier Inc.	15517411			38918145	English	Res. Soc. Adm. Pharm.	Review	Final	All Open Access; Green Accepted Open Access; Green Open Access; Hybrid Gold Open Access	Scopus	2-s2.0-85196869286
FALSE	FALSE	FALSE	TRUE	FALSE	Keep	90		The effects of multidisciplinary collaborative care on cardiovascular risk factors among patients with diabetes in primary care settings: A systematic review and meta-analysis	Tu, Q.; Lin, S.; Hyun, K.; Hafiz, N.; Manandi, D.; Koh, A.S.; Redfern, J.								10.1016/j.pcd.2024.05.003	Scopus	Tu, Qiang (57720300900); Lin, Shuanglan (57215609139); Hyun, Karice K. (55817016400); Hafiz, Nashid Sabrina (57207304969); Manandi, Deborah (57772606500); Koh, Angela S. (35759012800); Redfern, Julie (14013351600)	57720300900; 57215609139; 55817016400; 57207304969; 57772606500; 35759012800; 14013351600	2024	Primary Care Diabetes	18	4		381	392	9	https://www.scopus.com/inward/record.uri?eid=2-s2.0-85195442391&doi=10.1016%2Fj.pcd.2024.05.003&partnerID=40&md5=9b09693e14adc27064348d1c8bb0d245	Faculty of Medicine and Health, Sydney, NSW, Australia; School of Nursing, Dali University, Dali, Yunnan, China; Department of Cardiology, Concord Repatriation General Hospital, Sydney, NSW, Australia; National Heart Centre Singapore, Singapore City, Singapore; National University of Singapore, Singapore City, Singapore; UNSW Sydney, Sydney, NSW, Australia	Tu, Qiang, Faculty of Medicine and Health, Sydney, NSW, Australia; Lin, Shuanglan, School of Nursing, Dali University, Dali, Yunnan, China; Hyun, Karice K., Faculty of Medicine and Health, Sydney, NSW, Australia, Department of Cardiology, Concord Repatriation General Hospital, Sydney, NSW, Australia; Hafiz, Nashid Sabrina, Faculty of Medicine and Health, Sydney, NSW, Australia; Manandi, Deborah, …	Background: Multidisciplinary collaborative care has been widely recommended as an effective strategy for managing diabetes; however, the cardiovascular risk factors of patients with diabetes are often inadequately managed in primary care settings. This study aimed to assess the effect of multidisciplinary collaboration on cardiovascular risk factors among patients with diabetes in primary care s…	Cardiovascular risk factors; Diabetes; Multidisciplinary team; Primary care; Systematic review	glucose; glycated hemoglobin; hemoglobin A1c; high density lipoprotein; low density lipoprotein; adult; aged; Australia; Canada; cardiovascular risk factor; China; clinical assessment; clinical effectiveness; collaborative care team; comparative study; data synthesis; diabetes mellitus; diabetic patient; diastolic blood pressure; dietitian; drug utilization review; endocrinologist; fasting blood …	Q. Tu; Faculty of Medicine and Health, The University of Sydney, Australia; email: qiang.tu@sydney.edu.au		Elsevier Ltd	17519918			38852029	English	Prim. Care Diabetes	Review	Final	All Open Access; Hybrid Gold Open Access	Scopus	2-s2.0-85195442391
TRUE	FALSE	TRUE	TRUE	FALSE	Keep	91		Characteristics of the clinical pharmacist interventions at the National Center for Cancer Care and Research Hospital in Qatar	Al Dali, S.; Al-Badriyeh, D.; Gulied, A.; Hamad, A.; Al-Hail, M.A.; Rouf, P.V.A.; El-Kassem, W.; Abushanab, D.								10.1177/10781552231187305	Scopus	Al Dali, Sara (58490234700); Al-Badriyeh, Daoud (25924770500); Gulied, Amaal (56394506800); Hamad, Anas Ahmad (7004895749); Al-Hail, Moza Sulaiman H. (57449660400); Rouf, Palli Valappila Abdul (57193141936); El-Kassem, Wessam M. (56389538600); Abushanab, Dina Hamdi (57205329983)	58490234700; 25924770500; 56394506800; 7004895749; 57449660400; 57193141936; 56389538600; 57205329983	2024	Journal of Oncology Pharmacy Practice	30	5		792	801	4	https://www.scopus.com/inward/record.uri?eid=2-s2.0-85164937109&doi=10.1177%2F10781552231187305&partnerID=40&md5=60854aee12dbf39779c406042252e71d	Department of Pharmacy, Hamad Medical Corporation, Doha, Qatar; College of Pharmacy, Qatar University, Doha, Qatar; Department of Pharmacy, Hamad Medical Corporation, Doha, Qatar	Al Dali, Sara, Department of Pharmacy, Hamad Medical Corporation, Doha, Qatar; Al-Badriyeh, Daoud, College of Pharmacy, Qatar University, Doha, Qatar; Gulied, Amaal, Department of Pharmacy, Hamad Medical Corporation, Doha, Qatar; Hamad, Anas Ahmad, Department of Pharmacy, Hamad Medical Corporation, Doha, Qatar; Al-Hail, Moza Sulaiman H., Department of Pharmacy, Hamad Medical Corporation, Doha, Qa…	Introduction: Drug-related problems (DRPs) affect the health outcomes of patients during hospitalization. We sought to analyze the clinical pharmacist-documented interventions among hospitalized patients in the cancer hospital in Qatar. Methods: A retrospective analysis of electronically reported clinical pharmacist interventions of patients admitted to cancer units at Hamad Medical Corporation, …	cancer; Clinical pharmacy; drug-related problems; intervention	adult; Article; cancer center; cancer patient; clinical pharmacist; clinical pharmacy; clinical practice; drug therapy; female; follow up; hematology; hospital patient; human; major clinical study; male; observational study; oncology; oncology ward; palliative therapy; Qatar; retrospective study; ward; adverse drug reaction; aged; epidemiology; hospital pharmacy; hospitalization; middle aged; neo…	D. Abushanab; Department of Pharmacy, Hamad Bin Khalifa Medical City, Hamad Medical Corporation, Doha, Qatar; email: dabushanab@hamad.qa		SAGE Publications Ltd	10781552		JOPPF	37431260	English	J. Oncol. Pharm. Pract.	Article	Final		Scopus	2-s2.0-85164937109
FALSE	FALSE	FALSE	TRUE	FALSE	Keep	92		Evaluation of hyperkalemia associated with intravenous co-trimoxazole in hospitalized patients in Oman	Abdalaziz, D.; Al-Zakwani, I.; Abdelrahman, A.; Hamdy, I.; Suleimani, Y.								10.18549/PharmPract.2024.3.3004	Scopus	Abdalaziz, Dalia (59310692200); Al-Zakwani, Ibrahim Saud (55903793100); Abdelrahman, Aly Mohamed (7004198594); Hamdy, Ibrahim (59310841300); Suleimani, Yousuf M.Al (16400797200)	59310692200; 55903793100; 7004198594; 59310841300; 16400797200	2024	Pharmacy Practice	22	3	3004			0	https://www.scopus.com/inward/record.uri?eid=2-s2.0-85202942149&doi=10.18549%2FPharmPract.2024.3.3004&partnerID=40&md5=91ce6c76fe54fbc0ee12ad66e92d5963	Department of Pharmacology and Clinical Pharmacy, Sultan Qaboos University College of Medicine and Health Sciences, Muscat, Oman; Morsani College of Medicine, Tampa, FL, United States	Abdalaziz, Dalia, Department of Pharmacology and Clinical Pharmacy, Sultan Qaboos University College of Medicine and Health Sciences, Muscat, Oman; Al-Zakwani, Ibrahim Saud, Department of Pharmacology and Clinical Pharmacy, Sultan Qaboos University College of Medicine and Health Sciences, Muscat, Oman; Abdelrahman, Aly Mohamed, Department of Pharmacology and Clinical Pharmacy, Sultan Qaboos Unive…	Co-trimoxazole is a combination of two antimicrobial drugs, (trimethoprim and sulfamethoxazole), that are used to treat a wide variety of infections such as urinary tract infection, pneumocystis pneumonia and traveler’s diarrhea. Hyperkalemia is a life-threatening electrolyte disturbance. Objectives: This study aimed to determine the incidence of hyperkalemia and its risk factors among hospitaliz…	co-trimoxazole; hyperkalemia; intravenous	angiotensin receptor antagonist; calcineurin inhibitor; cotrimoxazole; heparin; ketoconazole; nonsteroid antiinflammatory agent; spironolactone; adult; aged; Article; body mass; diabetes mellitus; drug utilization; emergency ward; estimated glomerular filtration rate; female; follow up; glucose blood level; hospital readmission; human; hyperkalemia; hypertension; major clinical study; male; obser…	Y. Alsuleimani; Pharmacology and Clinical Pharmacy, College of Medicine and Health Sciences, SQU, Oman; email: yousufm@squ.edu.om		Grupo de Investigacion en Atencion Farmaceutica	1885642X		PPHRG		English	Pharm. Pract.	Article	Final	All Open Access; Gold Open Access	Scopus	2-s2.0-85202942149
FALSE	FALSE	FALSE	TRUE	FALSE	Keep	93		Understanding and Overcoming Barriers to Admissions and Timely Discharges in a Cancer Hospital: A Case Study of National Centre for Cancer Care and Research, Doha, Qatar	Gul, A.R.Z.; Philip, A.; Abu Issa, Z.; Eziada, S.S.; Fadul, A.; Elahi, A.Y.; Kanbour, A.I.M.; Al-Khater, A.-H.M.; Vatsyayan, P.A.; Mahmoud, R.M.; Jose Ison, E.; Haddad, M.J.S.; Salehaladwan, S.M.; Varghese, A.; Silva, C.G.; Raza, A.; Ninan, S.; Romdhane, M.B.A.; Aljabri, A.K.I.; James, M.; Zghool, N.A.H.; Jose, F.; Ali, N.A.; Fraser, A.J.; Bujassoum, S.; Alhassan, M.S.J.; Al Tawreneh, N.A.								10.2174/0118749445277297240508101000	Scopus	Gul, Abdul Rehman Zar (57202869141); Philip, Anite (58086695700); Abu Issa, Zyad (59228736000); Eziada, Saad S. (55354951700); Fadul, Afraa M. (57216039311); Elahi, Anil Yousaf (59228736100); Kanbour, Aladdin I.M. (54791078100); Al-Khater, Al Hareth M. (55283354300); Vatsyayan, Priyadarsini Asmita (59228973800); Mahmoud, Radwa Maher (59229456900); Jose Ison, Emelita (59228973900); Haddad, Majed J…	57202869141; 58086695700; 59228736000; 55354951700; 57216039311; 59228736100; 54791078100; 55283354300; 59228973800; 59229456900; 59228973900; 59228852400; 59229457000; 59228852500; 59229332700; 57214013492; 59229097100; 59228852600; 59228974000; 59229457100; 57210473746; 59229213500; 59228852700; 59228852800; 8875025500; 57966847800; 59228974200	2024	Open Public Health Journal	17		e18749445277297			0	https://www.scopus.com/inward/record.uri?eid=2-s2.0-85199298279&doi=10.2174%2F0118749445277297240508101000&partnerID=40&md5=fe2fc5a50392091997edc49a2b75eb18	National Centre for Cancer Care and Research, Hamad Medical Corporation, Doha, Qatar; Department of Biomedical Sciences, Abu Dhabi University, Abu Dhabi, United Arab Emirates	Gul, Abdul Rehman Zar, National Centre for Cancer Care and Research, Hamad Medical Corporation, Doha, Qatar; Philip, Anite, National Centre for Cancer Care and Research, Hamad Medical Corporation, Doha, Qatar; Abu Issa, Zyad, National Centre for Cancer Care and Research, Hamad Medical Corporation, Doha, Qatar; Eziada, Saad S., National Centre for Cancer Care and Research, Hamad Medical Corporatio…	Background: Improving access to healthcare is crucial for patient experience, clinical safety, timeliness of care, and reducing staff pressure. The National Centre for Cancer Care and Research (NCCCR), the primary cancer center in Qatar, confronted challenges in delivering quality cancer care and services. Aim: This project aimed to identify factors limiting patient admissions and discharges at N…	Access to care; Admission; Discharge; Length of stay; Measures of improvement; Quality improvement	Article; cancer center; cardiovascular disease; case manager; case study; cerebrovascular accident; comparative study; consultation; day care; diabetes mellitus; electronic health record; expectation; follow up; Glasgow coma scale; health care; health care access; health care cost; health care delivery; health care organization; health care personnel; health care system; health insurance; hospita…	A. Philip; National Centre for Cancer Care and Research, Hamad Medical Corporation, Doha, Qatar; email: APhilip8@hamad.qa		Bentham Science Publishers					English	Open Public Health J.	Article	Final	All Open Access; Gold Open Access	Scopus	2-s2.0-85199298279
FALSE	FALSE	FALSE	TRUE	FALSE	Keep	94		Pharmacovigilance Practices by Healthcare Providers in Oncology: A Cross-Sectional Study	Alkofide, H.; Almalag, H.M.; Alromaih, M.; Alotaibi, L.; Altuwaijri, N.; Al Aloola, N.; Alsabhan, J.F.; Bawazeer, G.; Al-Juffali, L.; Alfaraj, R.; Alkhudair, N.; Aljadeed, R.; Aljadeed, R.; Alnaim, L.S.								10.3390/ph17060683	Scopus	Alkofide, Hadeel A. (56925588700); Almalag, Haya Mohammad M. (57202248457); Alromaih, Mashael (59211032900); Alotaibi, Lama H. (57223218866); Altuwaijri, Njoud Abdulaziz (57194524897); Al Aloola, Noha Abdullah (56363195100); Alsabhan, Jawza F. (57337840900); Bawazeer, Ghada A.M. (6504389387); Al-Juffali, Lobna Abdullah (55641582900); Alfaraj, Rihaf (57196064668); Alkhudair, Nora A. (57205130046);…	56925588700; 57202248457; 59211032900; 57223218866; 57194524897; 56363195100; 57337840900; 6504389387; 55641582900; 57196064668; 57205130046; 57216322217; 57207948264; 8331831400	2024	Pharmaceuticals	17	6	683			0	https://www.scopus.com/inward/record.uri?eid=2-s2.0-85197924242&doi=10.3390%2Fph17060683&partnerID=40&md5=be8d1410a1d1cfbfcefe903a3bfd8220	College of Pharmacy, Riyadh, Riyad, Saudi Arabia; Drug Regulation Research Unit, College of Pharmacy, Riyadh, Riyad, Saudi Arabia; Department of Pharmaceutics, College of Pharmacy, Riyadh, Riyad, Saudi Arabia	Alkofide, Hadeel A., College of Pharmacy, Riyadh, Riyad, Saudi Arabia, Drug Regulation Research Unit, College of Pharmacy, Riyadh, Riyad, Saudi Arabia; Almalag, Haya Mohammad M., College of Pharmacy, Riyadh, Riyad, Saudi Arabia; Alromaih, Mashael, College of Pharmacy, Riyadh, Riyad, Saudi Arabia; Alotaibi, Lama H., College of Pharmacy, Riyadh, Riyad, Saudi Arabia; Altuwaijri, Njoud Abdulaziz, Dep…	Investigating pharmacovigilance (PV) practices among oncology healthcare providers (HCPs) is crucial for patient safety in oncology settings. This study aimed to assess the awareness, attitudes, and practices towards PV and identify barriers to effective adverse drug reaction (ADR) reporting for HCPs working in oncology-related settings. Employing a cross-sectional survey design, we collected dat…	adverse drug reactions (ADRs); healthcare providers; oncology; patient safety; pharmacovigilance; Saudi Arabia	asparaginase; asparaginase macrogol; bevacizumab; cisplatin; docetaxel; etoposide; fluorouracil; methotrexate; oxaliplatin; paclitaxel; trastuzumab; adult; adverse drug reaction; aged; Article; awareness; cancer therapy; constipation; controlled study; cross-sectional study; diarrhea; disease severity; drug therapy; education; electronic health record; fatigue; febrile neutropenia; female; health…	L.S. Alnaim; Department of Clinical Pharmacy, College of Pharmacy, King Saud University, Riyadh, 1145111, Saudi Arabia; email: lalnaim@ksu.edu.sa		Multidisciplinary Digital Publishing Institute (MDPI)					English	Pharmaceuticals	Article	Final	All Open Access; Gold Open Access; Green Accepted Open Access; Green Open Access	Scopus	2-s2.0-85197924242
TRUE	FALSE	TRUE	TRUE	FALSE	Keep	95		Translation, cultural adaptation and validation of Patient Satisfaction with Pharmacist Services Questionnaire (PSPSQ) 2.0 into the Arabic language among people with diabetes	Al-Babtain, B.; Paudyal, V.; Cheema, E.; Bawazeer, G.; Alqahtani, A.; Bahatheq, A.; Shuweihdi, F.; Hadi, M.A.								10.1371/journal.pone.0298848	Scopus	Al-Babtain, Basmah (57188694032); Paudyal, Vibhu (36005271400); Cheema, Ejaz (56453380000); Bawazeer, Ghada A.M. (6504389387); Alqahtani, Abdulaziz G. (57535185500); Bahatheq, Ahmed (57223892239); Shuweihdi, Farag (55766514600); Hadi, Muhammad Abdul (57217032113)	57188694032; 36005271400; 56453380000; 6504389387; 57535185500; 57223892239; 55766514600; 57217032113	2024	PLOS ONE	19	2026-06-06	e0298848			3	https://www.scopus.com/inward/record.uri?eid=2-s2.0-85197152694&doi=10.1371%2Fjournal.pone.0298848&partnerID=40&md5=66129d7112d67ddd1acdec4ce10cda66	Department of Pharmacy Practice, Princess Nourah Bint Abdulrahman University, Riyadh, Riyad, Saudi Arabia; School of Pharmacy, University of Birmingham, Birmingham, West Midlands, United Kingdom; School of Pharmacy, University of Management and Technology Lahore, Lahore, Pakistan; College of Pharmacy, Riyadh, Riyad, Saudi Arabia; Department of Pharmacy Services, King Saud University, Riyadh, Riya…	Al-Babtain, Basmah, Department of Pharmacy Practice, Princess Nourah Bint Abdulrahman University, Riyadh, Riyad, Saudi Arabia; Paudyal, Vibhu, School of Pharmacy, University of Birmingham, Birmingham, West Midlands, United Kingdom; Cheema, Ejaz, School of Pharmacy, University of Management and Technology Lahore, Lahore, Pakistan; Bawazeer, Ghada A.M., College of Pharmacy, Riyadh, Riyad, Saudi Ara…	Background Understanding patient satisfaction is key to advancing pharmacy services and improving health outcomes. There is a lack of a translated and psychometrically validated tool in the Arabic language to measure patient satisfaction with pharmacy services. Objective To translate the English version of the PSPSQ 2.0 into Arabic language, culturally adapt, and verify its reliability and validi…		hemoglobin A1c; adult; Article; content validity; Cronbach alpha coefficient; cross-sectional study; cultural diversity; diabetes mellitus; diabetic patient; educational status; exploratory factor analysis; female; financial statement; hospital department; human; hypertension; insurance; internal consistency; language ability; major clinical study; male; middle aged; outcome assessment; patient s…	M.A. Hadi; Department of Clinical Pharmacy and Practice, College of Pharmacy, QU Health, Qatar University, Doha, Qatar; email: mabdulhadi@qu.edu.qa		Public Library of Science			POLNC	38935668	English	PLoS ONE	Article	Final	All Open Access; Gold Open Access; Green Accepted Open Access; Green Open Access	Scopus	2-s2.0-85197152694
TRUE	FALSE	TRUE	TRUE	FALSE	Keep	96		Ambulatory care hematology/oncology pharmacy services: A comprehensive review by the Saudi Oncology Pharmacy Assembly	Alsuhebany, N.; Alkhudair, N.; AlZahrani, M.; AlNajjar, F.; AlRajhi, A.; AlDoughaim, M.; Alnuhait, M.; AlHarbi, A.; Alshamrani, M.; Alshaya, O.								10.1002/jac5.1960	Scopus	Alsuhebany, Nada M. (56938831600); Alkhudair, Nora A. (57205130046); AlZahrani, Mohammed Yahya (57750972400); AlNajjar, Fouad H. (57211551699); AlRajhi, Abdullah M. (57211558103); AlDoughaim, Maha (57224284779); Alnuhait, Mohammed A. (57710918900); AlHarbi, Atika M. (57215813200); Alshamrani, Majed A. (57215812977); Alshaya, Omar A. (57218346061)	56938831600; 57205130046; 57750972400; 57211551699; 57211558103; 57224284779; 57710918900; 57215813200; 57215812977; 57218346061	2024	JACCP Journal of the American College of Clinical Pharmacy	7	6		570	580	0	https://www.scopus.com/inward/record.uri?eid=2-s2.0-85194483828&doi=10.1002%2Fjac5.1960&partnerID=40&md5=a6572937ce4229a1a49dcfc2667e46e0	Department of Pharmacy Practice, King Saud bin Abdulaziz University for Health Sciences, Riyadh, Riyad, Saudi Arabia; Pharmaceutical Care Services, King Abdulaziz Medical City - Riyadh, Riyadh, Riyad, Saudi Arabia; King Saud bin Abdulaziz University for Health Sciences, Riyadh, Riyad, Saudi Arabia; College of Pharmacy, Riyadh, Riyad, Saudi Arabia; Department of Clinical Pharmacy, King Fahad Medic…	Alsuhebany, Nada M., Department of Pharmacy Practice, King Saud bin Abdulaziz University for Health Sciences, Riyadh, Riyad, Saudi Arabia, Pharmaceutical Care Services, King Abdulaziz Medical City - Riyadh, Riyadh, Riyad, Saudi Arabia, King Saud bin Abdulaziz University for Health Sciences, Riyadh, Riyad, Saudi Arabia; Alkhudair, Nora A., College of Pharmacy, Riyadh, Riyad, Saudi Arabia; AlZahran…	Saudi Vision 2030 has driven significant changes in ambulatory care pharmacy services in the Kingdom of Saudi Arabia (KSA), transitioning pharmaceutical care from inpatient to outpatient settings. With a growing need to address non-communicable diseases, particularly cancer, ambulatory care oncology pharmacy services are of paramount importance. This study aims to evaluate the potential benefits …	ambulatory care; hematology; outpatient; pharmacy; Saudi Arabia	ambulatory care; Article; certification; clinical competence; clinical evaluation; clinical outcome; clinical pharmacist; clinical pharmacy; Cochrane Library; collaborative care team; comparative study; cost control; Embase; emergency department visit; English (language); health care cost; health care quality; hematology; hospital admission; hospital department; hospital patient; human; malignant…	N. Alsuhebany; Department of Pharmacy Practice, College of Pharmacy, King Saud Bin AbdulAziz University for Health Sciences, Riyadh, Saudi Arabia; email: nalsuhebany@gmail.com		John Wiley and Sons Inc					English	JACCP J.Am. Coll. Clin. Pharm.	Article	Final		Scopus	2-s2.0-85194483828
FALSE	FALSE	FALSE	TRUE	FALSE	Keep	97		Deciphering the correlation of depression, quality of life, and COVID-19 challenges in people with disability: A Saudi Arabian perspective	Basheeruddin Asdaq, S.M.B.; Alshehri, S.; Alajlan, S.A.; Hasino, F.H.; Alhammad, S.K.; Anazi, T.S.A.; Alasfr, R.M.; Otaibi, M.F.A.								10.1016/j.jiph.2024.04.008	Scopus	Basheeruddin Asdaq, Syed Mohammed (57721016100); Alshehri, Sultan Mohammed (56845206800); Alajlan, Sarah Abdulrahman A. (57223015999); Hasino, Fadah Hasan (58770801100); Alhammad, Shatha Khalid (58749853800); Anazi, Taraf Shati Al (58992940400); Alasfr, Reham Mansour (58993271800); Otaibi, Munirah Fahad Al (58993271900)	57721016100; 56845206800; 57223015999; 58770801100; 58749853800; 58992940400; 58993271800; 58993271900	2024	Journal of Infection and Public Health	17	6		1013	1022	1	https://www.scopus.com/inward/record.uri?eid=2-s2.0-85190806681&doi=10.1016%2Fj.jiph.2024.04.008&partnerID=40&md5=9d0e8b3a0dfa883d27f4c5b6946abd02	Department of Pharmacy Practice, Almaarefa University, Riyadh, Riyad, Saudi Arabia; Department of Pharmaceutical Sciences, Almaarefa University, Riyadh, Riyad, Saudi Arabia	Basheeruddin Asdaq, Syed Mohammed, Department of Pharmacy Practice, Almaarefa University, Riyadh, Riyad, Saudi Arabia; Alshehri, Sultan Mohammed, Department of Pharmaceutical Sciences, Almaarefa University, Riyadh, Riyad, Saudi Arabia; Alajlan, Sarah Abdulrahman A., Department of Pharmacy Practice, Almaarefa University, Riyadh, Riyad, Saudi Arabia; Hasino, Fadah Hasan, Department of Pharmacy Prac…	Background: Disability is a serious health issue that can have a significant impact on both physical and mental health. This study attempted to investigate the relationship between depression, quality of life (QOL), and COVID-19 challenges faced by people with disabilities (PwD) from Saudi Arabia. Methods: A structured interview questionnaire to measure QOL (WHOQOL-BREF) and depression (PHQ-9) wa…	COVID-19 Vaccine; Depression; Disability; Quality of life; Saudi Arabia	SARS-CoV-2 vaccine; adult; aged; Article; comorbidity; coronavirus disease 2019; cross-sectional study; depression; disability; disabled person; employment status; environmental health; family income; female; health; health care access; health status; human; income; major clinical study; male; observational study; Patient Health Questionnaire 9; pharmacy practice; physical activity; psychological…	S.M.B. Asdaq; Department of Pharmacy Practice, College of Pharmacy, AlMaarefa University, Ad Diriyah, 13713, Saudi Arabia; email: sasdaq@gmail.com		Elsevier Ltd	18760341			38636312	English	J. Infect. Public Health	Article	Final	All Open Access; Gold Open Access	Scopus	2-s2.0-85190806681
FALSE	FALSE	FALSE	TRUE	FALSE	Keep	98		Role of Clinical Pharmacy anticoagulation service on Apixaban prescribing appropriateness in atrial fibrillation in Saudi Arabia	Elkholy, E.; Elshammaa, E.; Eshtyag, B.; Fatima, A.-E.; Ghada, S.								10.1016/j.cpcardiol.2024.102517	Scopus	Elkholy, Emad (57432202300); Elshammaa, Khaled (57430801600); Eshtyag, Bajnaid (58961535900); Fatima, Aboul Enein (58961832200); Ghada, Shalaby (58961832300)	57432202300; 57430801600; 58961535900; 58961832200; 58961832300	2024	Current Problems in Cardiology	49	6	102517			1	https://www.scopus.com/inward/record.uri?eid=2-s2.0-85189009169&doi=10.1016%2Fj.cpcardiol.2024.102517&partnerID=40&md5=6921a766876df67e8108aaa8741134f4	King Abdullah Medical City, Makkah, Makkah al Mukarramah, Saudi Arabia; King Abdullah Medical City, Makkah, Makkah al Mukarramah, Saudi Arabia; Department of Cardiology, Faculty of Medicine, Alexandria, Alexandria, Egypt; Department of Cardiology, Zagazig University, Faculty of Medicine, Zagazig, Sharqia, Egypt	Elkholy, Emad, King Abdullah Medical City, Makkah, Makkah al Mukarramah, Saudi Arabia; Elshammaa, Khaled, King Abdullah Medical City, Makkah, Makkah al Mukarramah, Saudi Arabia; Eshtyag, Bajnaid, King Abdullah Medical City, Makkah, Makkah al Mukarramah, Saudi Arabia; Fatima, Aboul Enein, King Abdullah Medical City, Makkah, Makkah al Mukarramah, Saudi Arabia, Department of Cardiology, Faculty of M…	Background: Inappropriate DAOC dosing is precuarious and frequently encountered. Apixaban is the most reported DOAC to be inappropriately dosed. We examined the effect of adding a Clinical Pharmacist to the cardiology team rounds to the standard practice in Apixaban prescription patterns in a tertiary center in KSA. Objective: To determine the effect of clinical pharmacy services on Apixaban dose…	Anticoagulation; Apixaban; Clinical Pharmacy Bleeding; Inappropriate dose; Reduced dose	apixaban; anticoagulant agent; blood clotting factor 10a inhibitor; dipyrone; pyrazole derivative; adult; aged; anticoagulant therapy; atrial fibrillation; bleeding; cerebrovascular accident; CHA2DS2-VASc score; clinical pharmacist; clinical pharmacy; cohort analysis; controlled study; deep vein thrombosis; drug efficacy; drug indication; drug safety; female; follow up; hospital discharge; human;…	E. Emad; Pharmaceutical Service Department, King Abdullah Medical City, Makkah, KSA, Saudi Arabia; email: Emadelkholy86@yahoo.com		Elsevier Inc.	1462806		CPCAE	38521288	English	Curr. Probl. Cardiol.	Review	Final		Scopus	2-s2.0-85189009169
TRUE	FALSE	TRUE	TRUE	FALSE	Keep	99		Clinical pharmacist interventions in an intensive care unit reduces ICU mortality at a tertiary hospital in Dubai, United Arab Emirates	Ali Hussain Alsayed, H.; Saheb Sharif-Askari, F.; Sharif-Askari, N.; Halwani, R.								10.1016/j.rcsop.2024.100431	Scopus	Ali Hussain Alsayed, Hawra (57226160586); Saheb Sharif-Askari, Fatemeh S. (56161060900); Sharif-Askari, Narjes Saheb (56160973000); Halwani, Rabih (15065354400)	57226160586; 56161060900; 56160973000; 15065354400	2024	Exploratory Research in Clinical and Social Pharmacy	14		100431			8	https://www.scopus.com/inward/record.uri?eid=2-s2.0-85187993611&doi=10.1016%2Fj.rcsop.2024.100431&partnerID=40&md5=f80ed45654a67df3589c1870ee5a5e73	Department of Pharmacy, Rashid Hospital, Dubai, United Arab Emirates; Research Institute for Medical and Health Sciences, University of Sharjah, Sharjah, Sharjah, United Arab Emirates; Department of Pharmacy Practice and Pharmacotherapeutics, University of Sharjah, Sharjah, Sharjah, United Arab Emirates; Department of Clinical Sciences, College of Medicine, Sharjah, United Arab Emirates; Departme…	Ali Hussain Alsayed, Hawra, Department of Pharmacy, Rashid Hospital, Dubai, United Arab Emirates; Saheb Sharif-Askari, Fatemeh S., Research Institute for Medical and Health Sciences, University of Sharjah, Sharjah, Sharjah, United Arab Emirates, Department of Pharmacy Practice and Pharmacotherapeutics, University of Sharjah, Sharjah, Sharjah, United Arab Emirates; Sharif-Askari, Narjes Saheb, Res…	Background: Drug-related problems (DRPs) are prevalent in critical care settings and can be life-threatening. Involving clinical pharmacists (CP) within the critical care team is recommended to optimize therapy and improve patient survival. Objective: To classify DRPs identified by a CP in the Intensive Care Unit (ICU) and to assess the impact of CP interventions accepted by physicians on the len…	Clinical pharmacist; Critical care; Drug-related problems; Intervention; United Arab Emirates	antiinfective agent; adult; aged; Article; clinical pharmacist; controlled study; demographics; dose calculation; drug choice; drug induced disease; Dubai; female; Glasgow coma scale; health care delivery; hospital admission; human; ICU mortality; in-hospital survival; intensive care unit; length of stay; major clinical study; male; mortality; observational study; patient care; pharmaceutical car…	R. Halwani; Research Institute for Medical and Health Science, University of Sharjah, Sharjah, United Arab Emirates; email: rhalwani@sharjah.ac.ae		Elsevier Inc.					English	Exploratory Res. Clin. Soc. Pharm.	Article	Final	All Open Access; Gold Open Access; Green Accepted Open Access; Green Open Access	Scopus	2-s2.0-85187993611
FALSE	FALSE	FALSE	TRUE	FALSE	Keep	100		Translation, cross-cultural adaptation and validation of the Arabic multimorbidity treatment burden questionnaire (MTBQ-A): A study of adults with multimorbidity	Samorinha, C.; Saidawi, W.; Duncan, P.; Alzoubi, K.H.; Alzubaidi, H.								10.1016/j.sapharm.2024.01.001	Scopus	Samorinha, Catarina (35849486000); Saidawi, Ward (58704097400); Duncan, Polly R. (55945137400); Alzoubi, Karem Hasan (8579544200); Alzubaidi, Hamzah Tareq (56609213200)	35849486000; 58704097400; 55945137400; 8579544200; 56609213200	2024	Research in Social and Administrative Pharmacy	20	4		411	418	8	https://www.scopus.com/inward/record.uri?eid=2-s2.0-85183001738&doi=10.1016%2Fj.sapharm.2024.01.001&partnerID=40&md5=d8dd4424713cfbfef9ea1cd1ba7de494	Research Institute for Medical and Health Sciences, University of Sharjah, Sharjah, Sharjah, United Arab Emirates; Bristol Medical School, Bristol, United Kingdom; College of Pharmacy, University of Sharjah, Sharjah, Sharjah, United Arab Emirates	Samorinha, Catarina, Research Institute for Medical and Health Sciences, University of Sharjah, Sharjah, Sharjah, United Arab Emirates; Saidawi, Ward, Research Institute for Medical and Health Sciences, University of Sharjah, Sharjah, Sharjah, United Arab Emirates; Duncan, Polly R., Bristol Medical School, Bristol, United Kingdom; Alzoubi, Karem Hasan, Research Institute for Medical and Health Sc…	Background: Studies internationally have found that a high treatment burden is associated with several long-term conditions and poor quality of life. Objectives: To translate, culturally adapt, and provide evidence of reliability, validity, and factor structure of the Multimorbidity Treatment Burden Questionnaire for use among Arabic-speaking adults with multimorbidity. Methods: Standard guidelin…	Arabic; Multimorbidity; Patient reported outcome measure; Self-management; Treatment burden; Validation study	adult; cultural factor; human; multiple chronic conditions; procedures; psychometry; quality of life; questionnaire; reproducibility; Adult; Cross-Cultural Comparison; Humans; Multimorbidity; Psychometrics; Quality of Life; Reproducibility of Results; Surveys and Questionnaires	H. Alzubaidi; Research Institute for Medical and Health Sciences, University of Sharjah, Sharjah, United Arab Emirates; email: halzubaidi@sharjah.ac.ae		Elsevier Inc.	15517411			38267315	English	Res. Soc. Adm. Pharm.	Article	Final		Scopus	2-s2.0-85183001738
FALSE	FALSE	FALSE	TRUE	FALSE	Keep	101		Targeting zero medication administration errors in the pediatric intensive care unit: A Quality Improvement project	Ghezaywi, Z.; Alali, H.; Kazzaz, Y.; Ling, C.M.; Esabia, J.; Murabi, I.; Mncube, O.; Menez, A.; Alsmari, A.; Antar, M.								10.1016/j.iccn.2023.103595	Scopus	Ghezaywi, Zahra (58776419500); Alali, Hamza M. (57216201889); Kazzaz, Yasser M. (57211473625); Ling, Cheam Mei (58776226700); Esabia, Jannet (58776613000); Murabi, Iris (58165898500); Mncube, Octavia (58776419600); Menez, Alexander (58776613100); Alsmari, Abeer (57218872180); Antar, Mohannad Ahmad (57216201320)	58776419500; 57216201889; 57211473625; 58776226700; 58776613000; 58165898500; 58776419600; 58776613100; 57218872180; 57216201320	2024	Intensive and Critical Care Nursing	81		103595			8	https://www.scopus.com/inward/record.uri?eid=2-s2.0-85180439331&doi=10.1016%2Fj.iccn.2023.103595&partnerID=40&md5=1ca154b8ccd601f3bad70e815801bc1c	Nursing Service, National Guard Health Affairs, Riyadh, Riyad, Saudi Arabia; King Saud bin Abdulaziz University for Health Sciences, Riyadh, Riyad, Saudi Arabia; Department of Pediatrics, National Guard Health Affairs, Riyadh, Riyad, Saudi Arabia; College of Medicine-Riyadh, Riyadh, Riyad, Saudi Arabia; College of Pharmacy, King Saud bin Abdulaziz University for Health Sciences, Riyadh, Riyad, Sa…	Ghezaywi, Zahra, Nursing Service, National Guard Health Affairs, Riyadh, Riyad, Saudi Arabia, King Saud bin Abdulaziz University for Health Sciences, Riyadh, Riyad, Saudi Arabia; Alali, Hamza M., King Saud bin Abdulaziz University for Health Sciences, Riyadh, Riyad, Saudi Arabia, Department of Pediatrics, National Guard Health Affairs, Riyadh, Riyad, Saudi Arabia; Kazzaz, Yasser M., King Saud bin…	Background: Medication errors and adverse drug events have a significant impact on mortality and morbidity among hospitalized children, and are more likely to occur in critical care settings due to the fast-paced environment and patient vulnerability. There is no exception to this rule in our pediatric intensive care unit, a 28-bed unit at a tertiary care children's hospital in Riyadh, Saudi Arab…	Awareness campaign; Closed loop medication administration; Drug library; Electronic order set; Independent double check; Medication administration errors	adverse drug reaction; child; human; medication error; newborn; patient safety; pediatric intensive care unit; prevention and control; total quality management; Child; Drug-Related Side Effects and Adverse Reactions; Humans; Infant, Newborn; Intensive Care Units, Pediatric; Medication Errors; Patient Safety; Quality Improvement	Z. Ghezaywi; Nursing services, Ministry of National Guard Health Affairs, Riyadh, Saudi Arabia; email: Ghaziwiz@MNGHA.MED.SA		Churchill Livingstone	9643397			38101213	English	Intensive Crit. Care Nurs.	Article	Final	All Open Access; Hybrid Gold Open Access	Scopus	2-s2.0-85180439331
FALSE	FALSE	FALSE	TRUE	FALSE	Keep	102		Managing infectious diarrhea among young children in community pharmacies in Saudi Arabia and the implications for AMR	Alnezary, F.S.; Alamri, A.R.; Alrehaili, R.D.; Alnizari, D.S.; Alzahrani, F.; Mahmoud, M.A.; Almutairi, M.S.; Kurdi, A.; Godman, B.								10.3389/fped.2024.1342493	Scopus	Alnezary, Faris S. (57207993043); Alamri, Amira R. (58965214500); Alrehaili, Rafa D. (58965082500); Alnizari, Dina S. (58964948800); Alzahrani, Fahad Ali Ahmed (57877739300); Mahmoud, Mansour Adam (55461775000); Almutairi, Masaad Saeed (57260195600); Kurdi, Amanj Baker (56841093400); Godman, Brian Barr (23466946100)	57207993043; 58965214500; 58965082500; 58964948800; 57877739300; 55461775000; 57260195600; 56841093400; 23466946100	2024	Frontiers in Pediatrics	12		1342493			2	https://www.scopus.com/inward/record.uri?eid=2-s2.0-85189168667&doi=10.3389%2Ffped.2024.1342493&partnerID=40&md5=61d9d1d6731712fcb8143f1574e30fef	Department of Pharmacy Practice, Taibah University, Medina, Al Madinah al Munawwarah, Saudi Arabia; Department of Pharmacy Practice, Qassim University, Al-Mulida, Al Qasim, Saudi Arabia; University of Strathclyde, Glasgow, Scotland, United Kingdom; Department of Public Health Pharmacy and Management, Sefako Makgatho Health Sciences University (SMU), Pretoria, Gauteng, South Africa; Department of …	Alnezary, Faris S., Department of Pharmacy Practice, Taibah University, Medina, Al Madinah al Munawwarah, Saudi Arabia; Alamri, Amira R., Department of Pharmacy Practice, Taibah University, Medina, Al Madinah al Munawwarah, Saudi Arabia; Alrehaili, Rafa D., Department of Pharmacy Practice, Taibah University, Medina, Al Madinah al Munawwarah, Saudi Arabia; Alnizari, Dina S., Department of Pharmacy…	Introduction: Diarrhea remains a major global health issue for children under five, contributing substantially to morbidity and mortality. Community pharmacists play a pivotal role in the management of these children; however, their competence in managing childhood diarrhea in Saudi Arabia is under-researched. This is important to ensure optimal patient care. Method: Simulated patients (SPs) pres…	antibiotics; antimicrobial resistance; appropriate care; community pharmacy; pediatric diarrhea; public health; Saudi Arabia	antibiotic agent; kaolin; metronidazole; pectin; adult; anamnesis; antibiotic resistance; antimicrobial activity; Article; child; cohort analysis; community; community pharmacist; cross-sectional study; female; health care delivery; human; infectious diarrhea; information system; major clinical study; male; patient care; pharmacy (shop); preschool child; sampling	; M.S. Almutairi; Department of Pharmacy Practice, College of Pharmacy, Qassim University, Qassim, Saudi Arabia; email: mas.almutairi@qu.edu.sa; B. Godman; Strathclyde Institute of Pharmacy and Biomedical Sciences, University of Strathclyde, Glasgow, United Kingdom; email: brian.godman@strath.ac.uk		Frontiers Media SA					English	Front. Pediatr.	Article	Final	All Open Access; Gold Open Access; Green Accepted Open Access; Green Open Access	Scopus	2-s2.0-85189168667
FALSE	FALSE	FALSE	TRUE	FALSE	Keep	103		A Prospective study on Impact of Nutritional Counseling for Maintenance Hemodialysis patients	Al-Qussain, A.M.; Thomas, D.; Jagdale, R.								10.52711/0974-360X.2024.00747	Scopus	Al-Qussain, Abdellaziz Mohammed (58030195900); Thomas, Dixon J. (16164286300); Jagdale, Rajaram (57466773300)	58030195900; 16164286300; 57466773300	2024	Research Journal of Pharmacy and Technology	17	10		4856	4860	0	https://www.scopus.com/inward/record.uri?eid=2-s2.0-85216490291&doi=10.52711%2F0974-360X.2024.00747&partnerID=40&md5=ad4ba2dfc6e466f847a0f75dad54f3ac	College of Pharmacy, Gulf Medical University, Ajman, Ajman, United Arab Emirates; College of Medicine, Gulf Medical University, Ajman, Ajman, United Arab Emirates; Department of Nephrology, Thumbay University Hospital, Ajman, Ajman, United Arab Emirates	Al-Qussain, Abdellaziz Mohammed, College of Pharmacy, Gulf Medical University, Ajman, Ajman, United Arab Emirates; Thomas, Dixon J., College of Pharmacy, Gulf Medical University, Ajman, Ajman, United Arab Emirates; Jagdale, Rajaram, College of Medicine, Gulf Medical University, Ajman, Ajman, United Arab Emirates, Department of Nephrology, Thumbay University Hospital, Ajman, Ajman, United Arab Emi…	Background: Patients with End-Stage Kidney Disease (ESKD) have complex medication regimens and specific food recommendations. Dietary restrictions and medication burden places dialysis patients at risk for drug-disease, food-disease, drug-food and drug-drug interactions and more. Ideal nutritional practices are challenging in maintenance hemodialysis (HD) patients, yet it has been found to be cru…	clinical pharmacist; Drug-Drug Interactions; End-Stage Kidney Disease; Food-Drug Interactions; Hemodialysis Patients; patient counseling	calcium; clopidogrel; adult; Article; clinical article; clinical pharmacy; controlled study; dialysis; diet restriction; dietitian; drug interaction; fatigue; female; food drug interaction; grapefruit juice; hemodialysis; hemodialysis patient; hospitalization; human; male; malnutrition; middle aged; nausea; nutritional counseling; patient care; patient counseling; pharmacist; physical activity; p…	D. Thomas; College of Pharmacy, Gulf Medical University, Ajman, United Arab Emirates; email: dr.dixon@gmu.ac.ae		Research Journal of Pharmacy and Technology	0974360X; 09743618				English	Res. J. Pharm. Technol.	Article	Final		Scopus	2-s2.0-85216490291
TRUE	FALSE	TRUE	TRUE	FALSE	Keep	104		Evaluating Strategies for Enhancing Medication Adherence in the Kingdom of Saudi Arabia (KSA): A Cross-Sectional Study	Alhomoud, F.K.; Alwohaibi, L.W.; Aljarrash, K.; Alhomoud, F.; Alamer, K.; Alsultan, M.M.; Alqarni, Y.; Alotaibi, N.; Alsaad, A.K.; Alqahtani, A.D.; Alkhnbashi, R.S.								10.2147/PPA.S499795	Scopus	Alhomoud, Farah K. (57031851500); Alwohaibi, Lama Wesam (58848788600); Aljarrash, Kawthar (59476117900); Alhomoud, Faten (55845445000); Alamer, Khalid A. (57219806352); Alsultan, Mohammed M. (57770883200); Alqarni, Yousef Saeed (58537370800); Alotaibi, Noor (59475722200); Alsaad, Anwar Khalifah (57553151100); Alqahtani, Afrah Dhafer (59475722300); Alkhnbashi, Reem Saad (59476323100)	57031851500; 58848788600; 59476117900; 55845445000; 57219806352; 57770883200; 58537370800; 59475722200; 57553151100; 59475722300; 59476323100	2024	Patient Preference and Adherence	18			2469	2480	2	https://www.scopus.com/inward/record.uri?eid=2-s2.0-85212308186&doi=10.2147%2FPPA.S499795&partnerID=40&md5=11177c99f29ff67d31bd01a9ae270f03	Department of Pharmacy Practice, Imam Abdulrahman Bin Faisal University, Dammam, Ash Sharqiyah, Saudi Arabia; The Pharmacy Cardiology Department, King Fahd General Hospital, Jeddah, Makkah al Mukarramah, Saudi Arabia	Alhomoud, Farah K., Department of Pharmacy Practice, Imam Abdulrahman Bin Faisal University, Dammam, Ash Sharqiyah, Saudi Arabia; Alwohaibi, Lama Wesam, Department of Pharmacy Practice, Imam Abdulrahman Bin Faisal University, Dammam, Ash Sharqiyah, Saudi Arabia; Aljarrash, Kawthar, Department of Pharmacy Practice, Imam Abdulrahman Bin Faisal University, Dammam, Ash Sharqiyah, Saudi Arabia; Alhomo…	Purpose: This study aimed to assess medication adherence strategies among users in Saudi Arabia, explore the prevalence and effectiveness of behavioral, technical, and organizational tools, and identify key predictors of adherence related to demographic, health, and medication characteristics. Patients and Methods: A descriptive cross-sectional study was conducted among 250 Saudi residents aged ≥…	health behavior; medication adherence; medication therapy management; patient compliance	adult; Article; awareness; cross-sectional study; data analysis; employment status; female; health behavior; health care personnel; human; major clinical study; male; medication compliance; middle aged; pilot study; prescription; prevalence; quantitative analysis; questionnaire; Saudi Arabia; young adult	F.K. Alhomoud; Department of Pharmacy Practice, College of Clinical Pharmacy, Imam Abdulrahman Bin Faisal University, Dammam, Saudi Arabia; email: fkalhomoud@iau.edu.sa		Dove Medical Press Ltd					English	Patient Preference Adherence	Article	Final	All Open Access; Gold Open Access; Green Accepted Open Access; Green Open Access	Scopus	2-s2.0-85212308186
FALSE	FALSE	FALSE	TRUE	FALSE	Keep	105		Reducing Pharmaceutical and Non-Pharmaceutical Inventory Waste in Tertiary Hospital: Impact of ABC-VEN Analysis in a Zero-Waste Strategy Over 7 Years	Alanazi, M.Q.; Alkhadhairi, E.K.; Alrumi, W.H.; Alajlan, S.A.								10.2147/RMHP.S467230	Scopus	Alanazi, Menyfah Q. (50360968500); Alkhadhairi, Eyad K. (57194194798); Alrumi, Waleed H. (59411904100); Alajlan, Sami A. (59412432800)	50360968500; 57194194798; 59411904100; 59412432800	2024	Risk Management and Healthcare Policy	17			2659	2675	1	https://www.scopus.com/inward/record.uri?eid=2-s2.0-85209194298&doi=10.2147%2FRMHP.S467230&partnerID=40&md5=738909428391a18be4d02686dddaa984	Drug Policy and Economics Center, King Abdulaziz Medical City - Riyadh, Riyadh, Riyad, Saudi Arabia; King Saud bin Abdulaziz University for Health Sciences, Riyadh, Riyad, Saudi Arabia; King Abdulaziz Medical City - Riyadh, Riyadh, Riyad, Saudi Arabia; Expenditure Efficiency and Projects Authority, Riyadh, Saudi Arabia	Alanazi, Menyfah Q., Drug Policy and Economics Center, King Abdulaziz Medical City - Riyadh, Riyadh, Riyad, Saudi Arabia, King Saud bin Abdulaziz University for Health Sciences, Riyadh, Riyad, Saudi Arabia, King Abdulaziz Medical City - Riyadh, Riyadh, Riyad, Saudi Arabia; Alkhadhairi, Eyad K., King Abdulaziz Medical City - Riyadh, Riyadh, Riyad, Saudi Arabia; Alrumi, Waleed H., Expenditure Effic…	Aim: To evaluate the prevalence and trend of inventory waste in a tertiary hospital over the last 7 years. This included the type and average monetary value (MV) of inventory waste, as well as the outcome of using the Always-Better-Control (ABC)-Vital-Essential-Non-essential (VEN) matrix as part of a Zero-Waste Strategy. Methods: This was a retrospective observational study conducted at King Abdu…	employee engagement; expired pharmaceutical inventory; non-moving inventory; obsolete inventory; prevalance of inventory waste; rate of inventory waste; Saudi Arabia	Article; average monetary value; clinical outcome; cost; economic aspect; health care facility; human; information; landfill; money; non pharmaceutical inventory waste; observational study; pharmaceutical inventory waste; pharmacy (shop); prevalence; retrospective study; Saudi Arabia; solid waste management; tertiary care center; waste; work engagement; zero waste to landfill strategy	M.Q. Alanazi; Drug Policy and Economics Center, King Abdulaziz Medical City, Ministry of National Guard-Health Affairs, Riyadh, Saudi Arabia; email: menefah@gmail.com		Dove Medical Press Ltd					English	Risk Manage. Healthc. Policy	Article	Final	All Open Access; Gold Open Access; Green Accepted Open Access; Green Open Access	Scopus	2-s2.0-85209194298
FALSE	FALSE	FALSE	TRUE	FALSE	Keep	106		Community pharmacists’ role towards preventing abuse or misuse and dependence of codeine-containing analgesic medications in Saudi Arabia: a multicenter cross-sectional study	Alanazi, M.; Ansari, M.; Nafea Alharby, T.N.								10.3389/fphar.2024.1408024	Scopus	Alanazi, Muteb Sultan (57665459900); Ansari, Mukhtar (57451775300); Nafea Alharby, Tareq Nafea (57913084700)	57665459900; 57451775300; 57913084700	2024	Frontiers in Pharmacology	15		1408024			3	https://www.scopus.com/inward/record.uri?eid=2-s2.0-85208147558&doi=10.3389%2Ffphar.2024.1408024&partnerID=40&md5=5b07610f58b987b38f2cccbb86651307	Department of Clinical Pharmacy, University of Ha'il, Ha'il, Ha'il, Saudi Arabia	Alanazi, Muteb Sultan, Department of Clinical Pharmacy, University of Ha'il, Ha'il, Ha'il, Saudi Arabia; Ansari, Mukhtar, Department of Clinical Pharmacy, University of Ha'il, Ha'il, Ha'il, Saudi Arabia; Nafea Alharby, Tareq Nafea, Department of Clinical Pharmacy, University of Ha'il, Ha'il, Ha'il, Saudi Arabia	Introduction: The misuse or abuse and dependence of medications containing codeine continue to be a major global public health concern. This study aimed to investigate the role of community pharmacists in preventing the abuse or misuse and dependence of codeine-containing analgesic drugs in Saudi Arabia. Methods: A cross-sectional study involving 226 community pharmacists from various community p…	codeine analgesics; community pharmacists; dependence; misuse and abuse; role; Saudi Arabia	analgesic agent; fevadol; unclassified drug; adult; Article; awareness; clinical audit; community pharmacist; cross-sectional study; drug information; drug misuse; female; fever; human; male; multicenter study; pain; perception; public health; quality of life; questionnaire; Saudi Arabia; substance abuse; training	M. Ansari; Department of Clinical Pharmacy, College of Pharmacy, University of Hail, Hail, Saudi Arabia; email: m.ansari@uoh.edu.sa		Frontiers Media SA					English	Front. Pharmacol.	Article	Final	All Open Access; Gold Open Access; Green Accepted Open Access; Green Open Access	Scopus	2-s2.0-85208147558
FALSE	FALSE	FALSE	TRUE	FALSE	Keep	107		Understanding diabetes management among patients in hail city using the health belief model	Mohammad, A.A.; Ong, O.S.; Elnaem, M.								10.51847/AqAVGRxPXc	Scopus	Mohammad, Alshammari Abdullah (59644913200); Ong, Siew Chin (57204096362); Elnaem, Mohamed Hassan (57194723424)	59644913200; 57204096362; 57194723424	2024	Journal of Advanced Pharmacy Education and Research	14	4		28	33	11	https://www.scopus.com/inward/record.uri?eid=2-s2.0-85207961936&doi=10.51847%2FAqAVGRxPXc&partnerID=40&md5=5bde02be9113e0aab56c152fd479c54b	College of Pharmacy, Universiti Sains Malaysia, Gelugor, Penang, Malaysia; Discipline of Social and Administrative Pharmacy, School of Pharmaceutical Sciences, Universiti Sains Malaysia, Minden, Penang, Malaysia; School of Pharmacy and Pharmaceutical Sciences, Ulster University, Coleraine, Londonderry, Northern Ireland, United Kingdom	Mohammad, Alshammari Abdullah, College of Pharmacy, Universiti Sains Malaysia, Gelugor, Penang, Malaysia; Ong, Siew Chin, Discipline of Social and Administrative Pharmacy, School of Pharmaceutical Sciences, Universiti Sains Malaysia, Minden, Penang, Malaysia; Elnaem, Mohamed Hassan, School of Pharmacy and Pharmaceutical Sciences, Ulster University, Coleraine, Londonderry, Northern Ireland, United…	Diabetes mellitus type 2 is a prevalent chronic condition in Saudi Arabia, posing significant health risks. Understanding the health beliefs and behaviors of diabetes patients is crucial for developing effective interventions. This study explores the perceptions and behaviors of diabetes type 2 patients in Hail City using the Health Belief Model (HBM) to identify areas for intervention to improve…	Diabetes mellitus type 2; Health belief model; Health education; Pharmacy; Saudi Arabia		O.S. Chin; Department of Social and Administrative Pharmacy, School of Pharmaceutical Sciences, Universiti Sains Malaysia, Malaysia; email: siewchinong@usm.my		SPER Publications					English	J. Adv. Pharm. Educ. Res.	Article	Final	All Open Access; Hybrid Gold Open Access	Scopus	2-s2.0-85207961936
TRUE	TRUE	TRUE	FALSE	TRUE	Remove (duplicate)	108		The effects of multifactorial pharmacist-led intervention protocol on medication optimisation and adherence among patients with type 2 diabetes: A randomised control trial	El-Deyarbi, M.; Ahmed, L.; King, J.; Abubackar, S.; Al Juboori, A.; Mansour, N.A.; Aburuz, S.								10.12688/f1000research.146517.2	Scopus	El-Deyarbi, Marwan (57222711817); Ahmed, Luai A. (12792329700); King, Jeffrey Kwan (57215817321); Abubackar, Syed (59343237100); Al Juboori, Ahmed (59180759200); Mansour, Nirmin A. (58916626200); Aburuz, Salahdein Mohammed (55886382800)	57222711817; 12792329700; 57215817321; 59343237100; 59180759200; 58916626200; 55886382800	2024	F1000Research	13		493			4	https://www.scopus.com/inward/record.uri?eid=2-s2.0-85204941453&doi=10.12688%2Ff1000research.146517.2&partnerID=40&md5=168313006bd5d069ec5a6e9c9fcc0577	Department of Pharmacy, Abu Dhabi Health Services Company, Abu Dhabi, Abu Dhabi, United Arab Emirates; Department of Pharmacology, College of Medicine and Health Sciences United Arab Emirates University, Al Ain, Abu Dhabi, United Arab Emirates; Institute of Public Health, College of Medicine and Health Sciences United Arab Emirates University, Al Ain, Abu Dhabi, United Arab Emirates; Geriatrics a…	El-Deyarbi, Marwan, Department of Pharmacy, Abu Dhabi Health Services Company, Abu Dhabi, Abu Dhabi, United Arab Emirates, Department of Pharmacology, College of Medicine and Health Sciences United Arab Emirates University, Al Ain, Abu Dhabi, United Arab Emirates; Ahmed, Luai A., Institute of Public Health, College of Medicine and Health Sciences United Arab Emirates University, Al Ain, Abu Dhabi…	Background: Patient-related factors and limited medication adherence in patients with chronic diseases, are associated with poor clinical outcomes, long-term complications, and increased overall disease costs. Many methods have been tested with mixed results, and innovative approaches are needed to encourage patients to adhere to their prescribed drug regimens. Methods: This randomised controlled…	Diabetes; fixed medication possession ratio; medication adherence; medication therapy management; mobile application; pharmacist-led	antihypertensive agent; hemoglobin A1c; low density lipoprotein cholesterol; non prescription drug; antidiabetic agent; adult; Article; body mass; body surface; cardiovascular disease; chronic disease; controlled study; diastolic blood pressure; electronic health record; estimated glomerular filtration rate; female; follow up; health maintenance organization; hospitalization; human; major clinica…	S. Aburuz; Department of Pharmacology, College of Medicine and Health Sciences, United Arab Emirates University, Al Ain, Abu Dhabi, 00971, United Arab Emirates; email: saburuz@uaeu.ac.ae		F1000 Research Ltd	20461402			39318717	English	F1000 Res.	Article	Final	All Open Access; Gold Open Access; Green Accepted Open Access; Green Open Access	Scopus	2-s2.0-85204941453
FALSE	FALSE	FALSE	TRUE	FALSE	Keep	109		Description of clinical pharmacists reported interventions to prevent adverse drug events among patients with cardiovascular disease in Qatar	Abouelhassan, R.; Abushanab, D.; Al-Hail, M.A.; El-Kassem, W.; Rouf, P.V.A.; Kaddoura, R.; AlMaraghi, F.; Mahfouz, A.; AlYafei, S.; Al-Badriyeh, D.								10.5339/qmj.2024.27	Scopus	Abouelhassan, Rawan (57216414585); Abushanab, Dina Hamdi (57205329983); Al-Hail, Moza Sulaiman H. (57449660400); El-Kassem, Wessam M. (56389538600); Rouf, Palli Valappila Abdul (57193141936); Kaddoura, Rasha (57192081899); AlMaraghi, Fatima (58307189500); Mahfouz, Ahmed Emad (7005808052); AlYafei, Sumaya Alsaadi (56344555100); Al-Badriyeh, Daoud (25924770500)	57216414585; 57205329983; 57449660400; 56389538600; 57193141936; 57192081899; 58307189500; 7005808052; 56344555100; 25924770500	2024	Qatar Medical Journal	2024	3	27			0	https://www.scopus.com/inward/record.uri?eid=2-s2.0-85204225616&doi=10.5339%2Fqmj.2024.27&partnerID=40&md5=d9e860d73a476c0c38426837bfd91506	Sidra Medicine, Doha, Qatar; Department of Pharmacy, Hamad Medical Corporation, Doha, Qatar; Department of Pharmacy, Hamad Medical Corporation, Doha, Qatar; College of Pharmacy, Qatar University, Doha, Qatar	Abouelhassan, Rawan, Sidra Medicine, Doha, Qatar; Abushanab, Dina Hamdi, Department of Pharmacy, Hamad Medical Corporation, Doha, Qatar; Al-Hail, Moza Sulaiman H., Department of Pharmacy, Hamad Medical Corporation, Doha, Qatar; El-Kassem, Wessam M., Department of Pharmacy, Hamad Medical Corporation, Doha, Qatar; Rouf, Palli Valappila Abdul, Department of Pharmacy, Hamad Medical Corporation, Doha,…	Background: Unidentified drug-related problems (DRPs) can cause negative health and economic consequences if not addressed appropriately. The literature revealed that interventions conducted by clinical pharmacists can positively impact patient safety and treatment outcomes. The role of clinical pharmacists has been continually growing while posing significant improvements in the provision of hea…	drug-related problems; intervention; medication; patient safety; pharmacy	antiinfective agent; blood derivative; cardiovascular agent; central nervous system agents; electrolyte; gastrointestinal agent; hormone; immunoglobulin; respiratory tract agent; urinary tract agent; vitamin; adult; adverse drug reaction; aged; Article; cardiovascular disease; clinical pharmacist; coronary care unit; demographics; drug therapy; drug withdrawal; emergency ward; female; heart failu…	D. Al-Badriyeh; College of Pharmacy, QU Health, Qatar University, Doha, Qatar; email: daoud.a@qu.edu.qa		HBKU Press	2538253		QMJAA		English	Qatar Med. J.	Article	Final	All Open Access; Gold Open Access; Green Accepted Open Access; Green Open Access	Scopus	2-s2.0-85204225616
TRUE	FALSE	TRUE	TRUE	FALSE	Keep	110		Factors Influencing Public Attitudes and Willingness to Utilize Telepharmacy Services in the UAE	Jarab, A.S.; Al-Qerem, W.; Mukattash, T.; Al-Azayzih, A.; Kharaba, Z.; Heshmeh, S.A.; Al-Momani, J.; Hamdan, R.; Al-Hamarneh, Y.N.; Eberhardt, J.								10.1155/2024/5755493	Scopus	Jarab, Anan S. (36188247100); Al-Qerem, Walid A. (56941916600); Mukattash, Tareq Lewis (25653503700); Al-Azayzih, Ahmad (55312164500); Kharaba, Zelal Jaber (57211245436); Heshmeh, Shrouq Riad Abu (58034703300); Al-Momani, Joud (58880790100); Hamdan, Rama (59311028500); Al-Hamarneh, Yazid N. (36730663900); Eberhardt, Judith (15080639000)	36188247100; 56941916600; 25653503700; 55312164500; 57211245436; 58034703300; 58880790100; 59311028500; 36730663900; 15080639000	2024	International Journal of Telemedicine and Applications	2024		5755493			3	https://www.scopus.com/inward/record.uri?eid=2-s2.0-85202945848&doi=10.1155%2F2024%2F5755493&partnerID=40&md5=cf8a2d9ad4b41650abe1e041678ecd12	College of Pharmacy, Al Ain University, Al Ain, Abu Dhabi, United Arab Emirates; Department of Clinical Pharmacy, Jordan University of Science and Technology, Irbid, Irbid, Jordan; Department of Pharmacy, Al-Zaytoonah University of Jordan, Amman, Amman, Jordan; Department of Pharmacy Practice and Pharmacotherapeutics, University of Sharjah, Sharjah, Sharjah, United Arab Emirates; Department of Ph…	Jarab, Anan S., College of Pharmacy, Al Ain University, Al Ain, Abu Dhabi, United Arab Emirates, Department of Clinical Pharmacy, Jordan University of Science and Technology, Irbid, Irbid, Jordan; Al-Qerem, Walid A., Department of Pharmacy, Al-Zaytoonah University of Jordan, Amman, Amman, Jordan; Mukattash, Tareq Lewis, Department of Clinical Pharmacy, Jordan University of Science and Technology,…	Background: Telepharmacy, utilizing telecommunications to dispense pharmaceutical products and deliver patient care, offers numerous benefits for both the public and pharmacists. Previous research on exploring attitudes and willingness to use telepharmacy services has primarily focused on pharmacists rather than the general population.Aim: This study is aimed at assessing the attitudes and willin…		Confidence interval; Cross-sectional study; Facebook; General population; Patient care; Pharmaceutical products; Public attitudes; Social media platforms; Sociodemographics; United Arab Emirates; Regression analysis; adult; Article; attitude; attitude scale; controlled study; cross-sectional study; female; health care utilization; human; major clinical study; male; pharmacy (shop); social desirab…	J. Eberhardt; Department of Psychology, School of Social Sciences Humanities and Law, Teesside University, Middlesbrough, United Kingdom; email: j.eberhardt@tees.ac.uk		Hindawi Limited	16876415				English	Int. J. Telemed. Appl.	Article	Final	All Open Access; Gold Open Access; Green Accepted Open Access; Green Open Access	Scopus	2-s2.0-85202945848
FALSE	FALSE	FALSE	TRUE	FALSE	Keep	111		Pharmacy-intern-led transition of care services impact on health-related outcomes at King Abdullah bin Abdulaziz University Hospital	AlRasheed, H.A.; Alqahtani, L.; Alhumoud, H.; Alhulaylah, F.; Aldossary, K.M.								10.51847/GXIFIBLFML	Scopus	AlRasheed, Hayam Ali (58411797200); Alqahtani, Lama Ali (58284961500); Alhumoud, Haya (59258930700); Alhulaylah, Feras (57470222400); Aldossary, Khlood Mohammad (57211550242)	58411797200; 58284961500; 59258930700; 57470222400; 57211550242	2024	Journal of Advanced Pharmacy Education and Research	14	3		54	61	0	https://www.scopus.com/inward/record.uri?eid=2-s2.0-85201143204&doi=10.51847%2FGXIFIBLFML&partnerID=40&md5=cfe596d57bd5198635d27d2b874cad46	Department of Pharmacy Practice, Princess Nourah Bint Abdulrahman University, Riyadh, Riyad, Saudi Arabia; College of Pharmacy, Princess Nourah Bint Abdulrahman University, Riyadh, Riyad, Saudi Arabia; Department of Pharmacy, King Abdullah bin Abdulaziz University Hospital, Riyadh, Riyad, Saudi Arabia	AlRasheed, Hayam Ali, Department of Pharmacy Practice, Princess Nourah Bint Abdulrahman University, Riyadh, Riyad, Saudi Arabia; Alqahtani, Lama Ali, College of Pharmacy, Princess Nourah Bint Abdulrahman University, Riyadh, Riyad, Saudi Arabia; Alhumoud, Haya, College of Pharmacy, Princess Nourah Bint Abdulrahman University, Riyadh, Riyad, Saudi Arabia; Alhulaylah, Feras, Department of Pharmacy, …	Transition of care (TOC) service reflects a systemic approach to the quality and safety of the healthcare system. Globally, several studies have evaluated the impact of TOC programs. Incorporating pharmacists in such programs improved the patients’ outcomes post-TOC services. Therefore, this study aims to evaluate the effect of pharmacy-intern-led TOC services on patients’ health-related outcomes…	Healthcare utilization; Medication reconciliation; Pharmacy intern; Saudi Arabia; TOC; Transition of care		K.M. Aldossary; Department of Pharmacy Practice, College of Pharmacy, Princess Nourah bint Abdulrahman University, Riyadh, 11671, Saudi Arabia; email: Kmaldossary@pnu.edu.sa		SPER Publications					English	J. Adv. Pharm. Educ. Res.	Article	Final	All Open Access; Hybrid Gold Open Access	Scopus	2-s2.0-85201143204
TRUE	FALSE	TRUE	TRUE	FALSE	Keep	112		Evaluation of the Impact of a Pharmacist-Conducted Hypertension Clinic	Mohammed, J.U.; Thomas, D.; Baker, D.E.								10.4103/jpbs.jpbs_1025_23	Scopus	Mohammed, Jameez Ummer (59224401000); Thomas, Dixon J. (16164286300); Baker, Danial E. (35549338300)	59224401000; 16164286300; 35549338300	2024	Journal of Pharmacy and Bioallied Sciences	16	2		79	85	1	https://www.scopus.com/inward/record.uri?eid=2-s2.0-85198924169&doi=10.4103%2Fjpbs.jpbs_1025_23&partnerID=40&md5=1a48b280881cbe606547965d40eea292	College of Pharmacy, Gulf Medical University, Ajman, Ajman, United Arab Emirates; Washington State University Spokane, Spokane, WA, United States	Mohammed, Jameez Ummer, College of Pharmacy, Gulf Medical University, Ajman, Ajman, United Arab Emirates; Thomas, Dixon J., College of Pharmacy, Gulf Medical University, Ajman, Ajman, United Arab Emirates; Baker, Danial E., Washington State University Spokane, Spokane, WA, United States	Background: Hypertension can lead to cardiovascular and other health complications. Many hypertensive patients in the community may receive poor care and monitoring due to financial and other concerns. Pharmacists could support patients in improving their health outcomes. This research aims to assess the impact of pharmacist-led hypertensive clinics in a community pharmacy setting. Methods: The s…	Community pharmacy; hypertension clinic; pharmacist counseling	adult; Article; blood pressure measurement; clinical article; community pharmacist; controlled study; diastolic blood pressure; diet; Dubai; evaluation study; exploratory research; female; hospital department; human; hypertension; internal consistency; lifestyle modification; male; middle aged; patient counseling; patient referral; patient satisfaction; pharmacy (shop); physician; population rese…	D. Thomas; College of Pharmacy, Gulf Medical University, Ajman, United Arab Emirates; email: dr.dixon@gmu.ac.ae		Wolters Kluwer Medknow Publications					English	J. Pharm. Bioallied Sci.	Article	Final	All Open Access; Gold Open Access; Green Accepted Open Access; Green Open Access	Scopus	2-s2.0-85198924169
TRUE	FALSE	TRUE	TRUE	FALSE	Keep	113		Attitudes of community pharmacists towards extending their professional roles in Oman	Abdul Razzak, H.A.; Syed Sulaiman, S.A.; Khan, A.H.; Thomas, S.								10.1080/20523211.2024.2367018	Scopus	Abdul Razzak, Hisham Amjad (59205159500); Syed Sulaiman, Syed Azhar (7005401110); Khan, Amer Hayat (35176045800); Thomas, Sabin (55456144900)	59205159500; 7005401110; 35176045800; 55456144900	2024	Journal of Pharmaceutical Policy and Practice	17	1	2367018			2	https://www.scopus.com/inward/record.uri?eid=2-s2.0-85197599487&doi=10.1080%2F20523211.2024.2367018&partnerID=40&md5=3e27ddc95c3ff0fad07193f07e785b38	Discipline of Social and Administrative Pharmacy, Universiti Sains Malaysia, Gelugor, Penang, Malaysia; Discipline of Clinical Pharmacy, Universiti Sains Malaysia, Gelugor, Penang, Malaysia; College of Pharmacy, University of Nizwa, Nizwa, Oman	Abdul Razzak, Hisham Amjad, Discipline of Social and Administrative Pharmacy, Universiti Sains Malaysia, Gelugor, Penang, Malaysia; Syed Sulaiman, Syed Azhar, Discipline of Clinical Pharmacy, Universiti Sains Malaysia, Gelugor, Penang, Malaysia; Khan, Amer Hayat, Discipline of Clinical Pharmacy, Universiti Sains Malaysia, Gelugor, Penang, Malaysia; Thomas, Sabin, College of Pharmacy, University o…	Background: Over the last few decades, the pharmacy profession has witnessed a substantial evolution accompanied by the developing role of community pharmacists (CPs). Evidence indicates that extending the role of CPs contributes to fostering public health outcomes. However, in many countries, their role is still underused. To extend the role of CPs in Oman, it is crucial to understand their perc…	Community pharmacists (CPs); community pharmacy services (CPS); extended pharmacy services (EPS); Oman	adult; Article; community pharmacist; cross-sectional study; demographics; extended pharmacy service; female; human; intersectoral collaboration; legal aspect; male; medical education; Oman; perception; personnel shortage; pharmacist attitude; pharmacy (shop); physician; private sector; professional standard; public health service; sociodemographics	H.A. Abdul Razzak; Discipline of Social and Administrative Pharmacy, Universiti Sains Malaysia, Penang, Malaysia; email: hishamarazzak@student.usm.my		Taylor and Francis Ltd.					English	J. pharm. policy pract.	Article	Final	All Open Access; Gold Open Access; Green Accepted Open Access; Green Open Access	Scopus	2-s2.0-85197599487
FALSE	FALSE	FALSE	TRUE	FALSE	Keep	114		Examining factors influencing public knowledge and practice of proper face mask usage during the COVID-19 pandemic: a cross-sectional study	Easwaran, V.; Alshahrani, S.M.; Mantargi, M.J.S.; Bommireddy, B.; Khan, N.A.; Alavudeen, S.S.; Goruntla, N.; Almeleebia, T.M.; Thattarauthodiyil, U.; Awais, M.								10.7717/peerj.16889	Scopus	Easwaran, Vigneshwaran (57220482195); Alshahrani, Sultan M. (56891257500); Mantargi, Mohammad Jaffar Sadiq (58256001300); Bommireddy, Bhavana Reddy (58619109900); Khan, Noohu Abdulla (55700718300); Alavudeen, Sirajudeen Shaik (55697700800); Goruntla, Narayana (36664932600); Almeleebia, Tahani Musleh (57217872610); Thattarauthodiyil, Usman (58843792200); Awais, Muhammad (58256039100)	57220482195; 56891257500; 58256001300; 58619109900; 55700718300; 55697700800; 36664932600; 57217872610; 58843792200; 58256039100	2024	PeerJ	12		e16889			4	https://www.scopus.com/inward/record.uri?eid=2-s2.0-85185181095&doi=10.7717%2Fpeerj.16889&partnerID=40&md5=1b10e7d037ea529d1410312df4a764a3	Department of Clinical Pharmacy, King Khalid University, Abha, Asir, Saudi Arabia; Department of Pharmaceutical Sciences, Batterjee Medical College, Jeddah, Makkah al Mukarramah, Saudi Arabia; Department of Pharmacology, Raghavendra Institute of Pharmaceutical Education & Research, Chiyyedu, AP, India; Department of Clinical Pharmacy, Kampala International University, Kampala, Uganda; Department …	Easwaran, Vigneshwaran, Department of Clinical Pharmacy, King Khalid University, Abha, Asir, Saudi Arabia; Alshahrani, Sultan M., Department of Clinical Pharmacy, King Khalid University, Abha, Asir, Saudi Arabia; Mantargi, Mohammad Jaffar Sadiq, Department of Pharmaceutical Sciences, Batterjee Medical College, Jeddah, Makkah al Mukarramah, Saudi Arabia; Bommireddy, Bhavana Reddy, Department of Ph…	Background. The COVID-19 pandemic had an enormous impact on people’s quality of life worldwide. Appropriate use of facemasks is an important checkpoint in containing the spread of infection, which was believed to provide the desired level of protection and preserve the community. Given the relative novelty of facemask use in the general population, it is imperative to prioritize the promotion of …	Appropriate handling; COVID-19; Disposal; Face masks use; Public	adult; Article; awareness; clinical practice; coronavirus disease 2019; cross-sectional study; emotionality; employment; female; hand washing; health program; human; human experiment; hygiene; knowledge; Likert scale; male; medical staff; pandemic; pharmacy (shop); quality of life; questionnaire	M.J.S. Mantargi; Department of Pharmaceutical Sciences, Pharmacy Program, Batterjee Medical College, Jeddah, Saudi Arabia; email: jaffars909@gmail.com		PeerJ Inc.					English	PeerJ	Article	Final	All Open Access; Gold Open Access; Green Accepted Open Access; Green Open Access	Scopus	2-s2.0-85185181095
TRUE	FALSE	TRUE	FALSE	TRUE	Remove (duplicate)	115		Impact of a multidisciplinary antimicrobial stewardship program on antibiotic utilization and clinical outcomes at a tertiary hospital in Saudi Arabia: a quasi-experimental study	Sarkhi, K.A.; Eljaaly, K.; Kaki, R.; Bahamdan, R.; Alghamdi, S.A.; Baharith, M.O.; Thabit, A.K.								10.1080/14787210.2023.2285425	Scopus	Sarkhi, Khadijah A. (58523180500); Eljaaly, Khalid (56668765800); Kaki, Reham Mohammedsaeed (57216830886); Bahamdan, Rahaf (58704602200); Alghamdi, Sultan A. (57207937375); Baharith, Mohammed O. (58704151300); Thabit, Abrar K. (55259827800)	58523180500; 56668765800; 57216830886; 58704602200; 57207937375; 58704151300; 55259827800	2024	Expert Review of Anti-Infective Therapy	22	2026-03-01		115	120	2	https://www.scopus.com/inward/record.uri?eid=2-s2.0-85177479474&doi=10.1080%2F14787210.2023.2285425&partnerID=40&md5=a7f95817c1b3fead0628c1384fd2a165	Pharmaceutical Care Services, King Fahd Armed Forces Hospital, Jeddah, Makkah al Mukarramah, Saudi Arabia; Pharmaceutical Care Department, King Abdulaziz University Hospital, Jeddah, Makkah Province, Saudi Arabia; Faculty of Pharmacy, King Abdulaziz University, Jeddah, Makkah Province, Saudi Arabia; Department of Medicine, Faculty of Medicine, King Abdulaziz University, Jeddah, Makkah Province, S…	Sarkhi, Khadijah A., Pharmaceutical Care Services, King Fahd Armed Forces Hospital, Jeddah, Makkah al Mukarramah, Saudi Arabia, Pharmaceutical Care Department, King Abdulaziz University Hospital, Jeddah, Makkah Province, Saudi Arabia; Eljaaly, Khalid, Faculty of Pharmacy, King Abdulaziz University, Jeddah, Makkah Province, Saudi Arabia; Kaki, Reham Mohammedsaeed, Department of Medicine, Faculty o…	Background: This study aims to assess the impact of a multidisciplinary antimicrobial stewardship program (ASP) intervention on various metrics. Methods: A quasi-experimental study was performed on non-ICU patients for whom a restricted antibiotic was ordered. In September 2020, a prospective audit and feedback was implemented involving infectious disease clinical pharmacists, utilization of elec…	antibiotic stewardship; antibiotic utilization; Antimicrobial stewardship; clinical outcomes; pharmacist	antibiotic agent; avibactam plus ceftazidime; ceftolozane plus tazobactam; levofloxacin; moxifloxacin; tigecycline; antiinfective agent; Acinetobacter baumannii; adult; aged; antibiotic therapy; antibiotic utilization; antimicrobial stewardship; Article; bacteremia; clinical audit; clinical outcome; electronic medical record; Enterobacterales; female; hospital admission; hospital mortality; hospi…	A.K. Thabit; Department of Pharmacy Practice, Faculty of Pharmacy, King Abdulaziz University, Jeddah, Saudi Arabia; email: akthabit@kau.edu.sa		Taylor and Francis Ltd.	14787210		ERATC	37974376	English	Expert Rev. Anti-Infect. Ther.	Article	Final		Scopus	2-s2.0-85177479474
FALSE	FALSE	FALSE	TRUE	FALSE	Keep	116		Healthcare professionals’ attitude towards and experience with effective leadership: How much progress have we made?	El‑Dahiyat, F.; Jairoun, A.A.; Algunmeeyn, A.; ElRefae, G.A.; Al-Sbou, M.								10.1080/20479700.2023.2233190	Scopus	El‑Dahiyat, Faris Abdelrahim (36005436900); Jairoun, Ammar Abdulrahman (57208735762); Algunmeeyn, Abdullah Ahmad (57216981678); ElRefae, Ghaleb A. (15026385900); Al-Sbou, Mohammed Salem (26644808200)	36005436900; 57208735762; 57216981678; 15026385900; 26644808200	2024	International Journal of Healthcare Management	17	4		725	733	0	https://www.scopus.com/inward/record.uri?eid=2-s2.0-85165175564&doi=10.1080%2F20479700.2023.2233190&partnerID=40&md5=160b3d596564cb0de860201e05243708	Clinical Pharmacy Program, Al Ain University, Al Ain, Abu Dhabi, United Arab Emirates; AAU Health and Biomedical Research Center, Al Ain University, Al Ain, Abu Dhabi, United Arab Emirates; Health and Safety Department, Dubai Municipality, Dubai, United Arab Emirates; Advanced Nursing Department, Isra University, Amman, Amman, Jordan; College of Business, Al Ain University, Al Ain, Abu Dhabi, Uni…	El‑Dahiyat, Faris Abdelrahim, Clinical Pharmacy Program, Al Ain University, Al Ain, Abu Dhabi, United Arab Emirates, AAU Health and Biomedical Research Center, Al Ain University, Al Ain, Abu Dhabi, United Arab Emirates; Jairoun, Ammar Abdulrahman, Health and Safety Department, Dubai Municipality, Dubai, United Arab Emirates; Algunmeeyn, Abdullah Ahmad, Advanced Nursing Department, Isra University…	Background: Leadership is an essential element in creating an effective healthcare system that aims to enhance staff satisfaction, improve the productivity and efficiency of teams, minimize conflicts, and develop an organizational culture committed to quality. Objectives: To investigate the experience of and attitudes about the impact of effective leadership on healthcare organizations among heal…	healthcare professionals; hospitals; Leadership; nurses; pharmacists; physicians; quality; UAE	adult; article; cross-sectional study; e-mail; female; gender; health care organization; human; human experiment; leadership; male; nurse; outcome assessment; pharmacist; physician; questionnaire; United Arab Emirates	F. El-Dahiyat; Clinical Pharmacy Program, College of Pharmacy, Al Ain University, Al Ain, United Arab Emirates; email: faris.dahiyat@aau.ac.ae		Taylor and Francis Ltd.	20479700				English	Int. J. Healthc. Manage.	Article	Final		Scopus	2-s2.0-85165175564
TRUE	FALSE	TRUE	TRUE	FALSE	Keep	117		Community pharmacists' perspectives towards automated pharmacy systems and extended community pharmacy services: An online cross-sectional study	Alghamdi, K.S.; Petzold, M.; Alsugoor, M.H.; Makeen, H.A.; Al Monif, K.H.; Hussain-Alkhateeb, L.								10.1016/j.rcsop.2023.100363	Scopus	Alghamdi, Khalid S. (57222014134); Petzold, Max Gustav (7003628893); Alsugoor, Mahdi H. (57202851241); Makeen, Hafiz Antar (8409275300); Al Monif, Kudaisi H. (58685461700); Hussain-Alkhateeb, Laith (56905385700)	57222014134; 7003628893; 57202851241; 8409275300; 58685461700; 56905385700	2023	Exploratory Research in Clinical and Social Pharmacy	12		100363			7	https://www.scopus.com/inward/record.uri?eid=2-s2.0-85176147545&doi=10.1016%2Fj.rcsop.2023.100363&partnerID=40&md5=f55c97bf46052974266a34da1640c789	School of Public Health and Community Medicine, Sahlgrenska Akademin, Gothenburg, Vastra Gotaland, Sweden; Department of Clinical Pharmacy, Al Baha University, Al Aqiq, Al Bahah, Saudi Arabia; Al-Qunfudah, Umm Al-Qura University, Makkah, Makkah al Mukarramah, Saudi Arabia; Department of Clinical Pharmacy, Jazan University, Jizan, Jazan, Saudi Arabia; Regional Medical Supply, Ministry of Health Sa…	Alghamdi, Khalid S., School of Public Health and Community Medicine, Sahlgrenska Akademin, Gothenburg, Vastra Gotaland, Sweden, Department of Clinical Pharmacy, Al Baha University, Al Aqiq, Al Bahah, Saudi Arabia; Petzold, Max Gustav, School of Public Health and Community Medicine, Sahlgrenska Akademin, Gothenburg, Vastra Gotaland, Sweden; Alsugoor, Mahdi H., Al-Qunfudah, Umm Al-Qura University, …	Background: Private sector partnerships through community pharmacies are essential for effective healthcare integration to achieve the United Nations 2030 Agenda for Sustainable Development Goals. This partnership can provide significant clinical outcomes and reduce health system expenditures by delivering services focused on patient-centred care, such as public health screening and medication th…	Automated pharmacy systems; Community pharmacies; Medication therapy management; Pharmaceutical care; Saudi Arabia; Services	adult; article; blood pressure measurement; community pharmacist; controlled study; cross-sectional study; electronic prescribing; glucose blood level; government; groups by age; human; independent variable; male; mass screening; medication therapy management; multicenter study; pharmaceutical care; pharmacist; pharmacy (shop); prescription; Saudi Arabia	K.S. Alghamdi; School of Public Health and Community Medicine, Institute of Medicine, Sahlgrenska Academy, Gothenburg University, Sweden; email: khalid.alghamdi@gu.se		Elsevier Inc.					English	Exploratory Res. Clin. Soc. Pharm.	Article	Final	All Open Access; Gold Open Access; Green Accepted Open Access; Green Open Access	Scopus	2-s2.0-85176147545
TRUE	FALSE	TRUE	TRUE	FALSE	Keep	118		Evaluation of pharmaceutical care services in the Middle East Countries: a review of studies of 2013–2020	Sallom, H.; Abdi, A.; Halboup, A.M.; Başgut, B.								10.1186/s12889-023-16199-1	Scopus	Sallom, Hebah (57218871454); Abdi, Abdikarim Mohamed (57193829990); Halboup, Abdulsalam M. (57189271755); Başgut, Bilgen (6506103539)	57218871454; 57193829990; 57189271755; 6506103539	2023	BMC Public Health	23	1	1364			10	https://www.scopus.com/inward/record.uri?eid=2-s2.0-85165070359&doi=10.1186%2Fs12889-023-16199-1&partnerID=40&md5=ccd3cdf21cea0125195425412f8a638f	Department of Clinical Pharmacy, Yakın Doğu Üniversitesi, Nicosia, Cyprus; Department of Clinical Pharmacy and Pharmacy Practice, University of Science and Technology (USTY), Sana'a, Yemen; Department of Clinical Pharmacy, Yeditepe University, Istanbul, Turkey; Discipline of Clinical Pharmacy, School of Pharmaceutical Sciences, Universiti Sains Malaysia, Minden, Penang, Malaysia; Department of Ph…	Sallom, Hebah, Department of Clinical Pharmacy, Yakın Doğu Üniversitesi, Nicosia, Cyprus, Department of Clinical Pharmacy and Pharmacy Practice, University of Science and Technology (USTY), Sana'a, Yemen; Abdi, Abdikarim Mohamed, Department of Clinical Pharmacy, Yakın Doğu Üniversitesi, Nicosia, Cyprus, Department of Clinical Pharmacy, Yeditepe University, Istanbul, Turkey; Halboup, Abdulsalam M.…	Introduction: Pharmaceutical care services (PCs) have evolved significantly over the last few decades, with a greater focus on patient’s safety and proven effectiveness in a wide range of contexts. Many of the evidence supporting this technique comes from the United States, the evaluation and adoption of (PCs) which differ greatly across the globe. Objective: The goal of this study was to identif…	Assessment; Clinical pharmacy services; Middle East; Pharmaceutical Care Services; Pharmacy practice	drug; human; Jordan; pharmacy (shop); quality of life; turkey (bird); United States; Humans; Pharmaceutical Preparations; Pharmaceutical Services; Quality of Life; Turkey	H. Sallom; Department of Clinical Pharmacy, Faculty of Pharmacy, Near East University, Nicosia, Cyprus, Turkey; email: masm75675@gmail.com		BioMed Central Ltd	14712458			37461105	English	BMC Public Health	Article	Final	All Open Access; Gold Open Access; Green Accepted Open Access; Green Open Access	Scopus	2-s2.0-85165070359
FALSE	FALSE	FALSE	TRUE	FALSE	Keep	119		Cost savings and cost avoidance with the inpatient clinical pharmacist interventions in a tertiary cancer care hospital	Abushanab, D.; Gulied, A.; Hamad, A.; Abu-Tineh, M.; Abdul Rouf, P.V.; Al-Hail, M.A.; El-Kassem, W.; El Hajj, M.S.; Al-Badriyeh, D.								10.1177/10781552231160275	Scopus	Abushanab, Dina Hamdi (57205329983); Gulied, Amaal (56394506800); Hamad, Anas Ahmad (7004895749); Abu-Tineh, Mohammad Abdullah (57212471367); Abdul Rouf, Palli Valappila (55606379100); Al-Hail, Moza Sulaiman H. (57449660400); El-Kassem, Wessam M. (56389538600); El Hajj, Maguy Saffouh (25931462900); Al-Badriyeh, Daoud (25924770500)	57205329983; 56394506800; 7004895749; 57212471367; 55606379100; 57449660400; 56389538600; 25931462900; 25924770500	2023	Journal of Oncology Pharmacy Practice	29	8		1935	1943	9	https://www.scopus.com/inward/record.uri?eid=2-s2.0-85150900368&doi=10.1177%2F10781552231160275&partnerID=40&md5=ed0b081b9bc687bad23a90ec380e709b	Department of Pharmacy, Hamad Medical Corporation, Doha, Qatar; Department of Pharmacy, Hamad Medical Corporation, Doha, Qatar; Department of Hematology and Bone Marrow Transplant, Hamad Medical Corporation, Doha, Qatar; QU Health, College of Pharmacy, Qatar University, Doha, Qatar	Abushanab, Dina Hamdi, Department of Pharmacy, Hamad Medical Corporation, Doha, Qatar; Gulied, Amaal, Department of Pharmacy, Hamad Medical Corporation, Doha, Qatar; Hamad, Anas Ahmad, Department of Pharmacy, Hamad Medical Corporation, Doha, Qatar; Abu-Tineh, Mohammad Abdullah, Department of Hematology and Bone Marrow Transplant, Hamad Medical Corporation, Doha, Qatar; Abdul Rouf, Palli Valappila…	Background: The economic benefit of the clinical pharmacist's role in ensuring the optimum use of medicines is potentially considerable, particularly when it comes to cancer management. We sought to evaluate the overall economic impact of clinical pharmacist interventions in the main cancer setting in Qatar. Methods: The total economic benefit of the clinical pharmacy interventions were analyzed …	Adverse drug event; cancer; cost savings; economics; intervention; pharmacist	adult; adverse drug reaction; Article; clinical outcome; clinical pharmacist; clinical pharmacy; controlled study; cost control; economic aspect; female; human; male; medical record review; middle aged; Qatar; retrospective study; sensitivity analysis; tertiary care center; hospital; hospital patient; hospital pharmacy; neoplasm; pharmacist; Cost Savings; Drug-Related Side Effects and Adverse Rea…	D. Al-Badriyeh; College of Pharmacy, QU Health, Qatar University, Qatar; email: daoud.a@qu.edu.qa		SAGE Publications Ltd	10781552		JOPPF	36946146	English	J. Oncol. Pharm. Pract.	Article	Final		Scopus	2-s2.0-85150900368
TRUE	FALSE	TRUE	TRUE	FALSE	Keep	120		Hospital pharmacy response to the COVID-19 pandemic: experience from a regional referral center in the United Arab Emirates	Hammad, M.; Tashtoush, M.M.; El Faki, E.M.A.; Hajaj, M.Y.; Ahmed, S.S.; Darwish, A.A.								10.1186/s40545-023-00542-3	Scopus	Hammad, Muhammed Alaa Moukhtar (58132356200); Tashtoush, Mohammad Mousa (58131769500); El Faki, El Mutasim Ahmed (58131961200); Hajaj, Marwa Yousif (58133121800); Ahmed, Saima Saeed (58132522300); Darwish, Amal Ahmed (58131749800)	58132356200; 58131769500; 58131961200; 58133121800; 58132522300; 58131749800	2023	Journal of Pharmaceutical Policy and Practice	16	1	36			1	https://www.scopus.com/inward/record.uri?eid=2-s2.0-85149501876&doi=10.1186%2Fs40545-023-00542-3&partnerID=40&md5=2705d2bfc8eed19a0554c47d2c0be7c0	Al Ain Hospital, Al Ain, Abu Dhabi, United Arab Emirates	Hammad, Muhammed Alaa Moukhtar, Al Ain Hospital, Al Ain, Abu Dhabi, United Arab Emirates; Tashtoush, Mohammad Mousa, Al Ain Hospital, Al Ain, Abu Dhabi, United Arab Emirates; El Faki, El Mutasim Ahmed, Al Ain Hospital, Al Ain, Abu Dhabi, United Arab Emirates; Hajaj, Marwa Yousif, Al Ain Hospital, Al Ain, Abu Dhabi, United Arab Emirates; Ahmed, Saima Saeed, Al Ain Hospital, Al Ain, Abu Dhabi, Unit…	Background: The recent SARS‐CoV‐2 pandemic has resulted in significant morbidity and mortality worldwide. The healthcare systems, including pharmacies, faced unique challenges, such as managing an overwhelming patient influx, clinical workforce management, transitioning to remote or online work, medication procurement and several others. The purpose of this study is to describe our hospital pharm…	Clinical pharmacy during pandemic; COVID-19 pandemic; Home medication delivery during COVID-19 pandemic; Hospital pharmacy during COVID-19 pandemic	Article; clinician; coronavirus disease 2019; descriptive research; health care planning; health care survey; health service; hospital patient; hospital pharmacy; human; intersectoral collaboration; medication therapy management; outpatient; pandemic; patient referral; patient satisfaction; pharmaceutics; pharmacist; physician; practice guideline; retrospective study; stakeholder engagement; Unit…	M. Hammad; Al Ain Hospital, Al Ain, United Arab Emirates; email: directmhd@outlook.com		BioMed Central Ltd					English	J. pharm. policy pract.	Article	Final	All Open Access; Gold Open Access; Green Accepted Open Access; Green Open Access	Scopus	2-s2.0-85149501876
FALSE	FALSE	FALSE	TRUE	FALSE	Keep	121		Impact of Clinical Pharmacists-driven Bundled Activities from Admission to Discharge on 90-day Hospital Readmissions and Emergency Department Visits	Abd, B.M.A.; Al-Maqbali, J.S.; Al-Zakwani, I.								10.5001/omj.2023.110	Scopus	Abd, Bayan Muhannad Al (58861376000); Al-Maqbali, Juhaina Salim (57224518062); Al-Zakwani, Ibrahim Saud (55903793100)	58861376000; 57224518062; 55903793100	2023	Oman Medical Journal	38	6	e566	84	91	2	https://www.scopus.com/inward/record.uri?eid=2-s2.0-85183994429&doi=10.5001%2Fomj.2023.110&partnerID=40&md5=d55caff971bd6269581852b0ab6d7b26	Department of Pharmacology and Clinical Pharmacy, Sultan Qaboos University College of Medicine and Health Sciences, Muscat, Oman; Department of Pharmacy, Sultan Qaboos University Hospital, Muscat, Oman	Abd, Bayan Muhannad Al, Department of Pharmacology and Clinical Pharmacy, Sultan Qaboos University College of Medicine and Health Sciences, Muscat, Oman; Al-Maqbali, Juhaina Salim, Department of Pharmacology and Clinical Pharmacy, Sultan Qaboos University College of Medicine and Health Sciences, Muscat, Oman, Department of Pharmacy, Sultan Qaboos University Hospital, Muscat, Oman; Al-Zakwani, Ibr…	Objectives: Patient-centered clinical pharmacists’ activities play a major role in improving clinical outcomes by optimizing the efficacy of drug therapies and minimizing associated toxicities during hospitalization, at the transition of care, and upon discharge. We aimed to compare the impact of comprehensive versus partial clinical pharmacists-driven bundled of care services on the rate of 90-d…	Hospitalization; Patient Discharge; Patient Readmission; Pharmacists	adult; Article; care bundle; chronic kidney failure; clinical outcome; clinical pharmacist; comorbidity; controlled study; diabetes mellitus; emergency department visit; female; hospital admission; hospital discharge; hospital pharmacy; hospital readmission; hospitalization; human; hypertension; ischemic heart disease; length of stay; male; medication therapy management; middle aged; observationa…	J.S. Al-Maqbali; Department of Pharmacology and Clinical Pharmacy, College of Medicine and Health Sciences, Sultan Qaboos University, Muscat, Oman; email: jsmm14@gmail.com		Oman Medical Specialty Board	1999768X				English	Oman Med. J.	Article	Final	All Open Access; Gold Open Access; Green Accepted Open Access; Green Open Access	Scopus	2-s2.0-85183994429
FALSE	FALSE	FALSE	TRUE	FALSE	Keep	122		Integration of clinical pharmacy services in primary healthcare in the United Arab Emirates: Indicators and impacts	Hamrouni, A.M.; Sharif, S.I.; Abduelkarem, A.R.; Hassanein, M.M.								10.18549/PharmPract.2023.4.2872	Scopus	Hamrouni, A. M. (57209799644); Sharif, Suleiman I. (7006384104); Abduelkarem, Abduelmula Rajab (6507062990); Hassanein, Mohammed M. (57780797500)	57209799644; 7006384104; 6507062990; 57780797500	2023	Pharmacy Practice	21	4	2872			0	https://www.scopus.com/inward/record.uri?eid=2-s2.0-85186260397&doi=10.18549%2FPharmPract.2023.4.2872&partnerID=40&md5=ae41cdb8d97e8ef01ddefdda37552de5	College of Pharmacy, Al Ain University, Al Ain, Abu Dhabi, United Arab Emirates; Department of Pharmacology, Libyan International University, Benghazi, Cyrenaica, Libya; Department of Pharmacy Practice and Pharmacotherapeutics, University of Sharjah, Sharjah, Sharjah, United Arab Emirates	Hamrouni, A. M., College of Pharmacy, Al Ain University, Al Ain, Abu Dhabi, United Arab Emirates; Sharif, Suleiman I., Department of Pharmacology, Libyan International University, Benghazi, Cyrenaica, Libya; Abduelkarem, Abduelmula Rajab, Department of Pharmacy Practice and Pharmacotherapeutics, University of Sharjah, Sharjah, Sharjah, United Arab Emirates; Hassanein, Mohammed M., Department of P…	Background: Clinical pharmacists are uniquely positioned to effectively bridge the gap between patients and physicians. However, there is still a lack of legislation and logistical enforcement in the provision of clinical pharmacy services. There is also lack of the effective collaboration between pharmacists and other healthcare professionals that ensures service standardization. The purpose of …	clinical pharmacy; healthcare professionals; medical care; primary healthcare; United Arab Emirates	accreditation; Article; attitude; clinical pharmacist; clinical pharmacy; cross-sectional study; decision making; face validity; face-to-face interview; health care personnel; health care quality; health care system; health survey; human; medical care; medical student; patient care; patient education; pharmacist; physician; primary health care; quality of life; questionnaire; reliability; structu…			Grupo de Investigacion en Atencion Farmaceutica	1885642X		PPHRG		English	Pharm. Pract.	Article	Final	All Open Access; Gold Open Access	Scopus	2-s2.0-85186260397
TRUE	FALSE	TRUE	TRUE	FALSE	Keep	123		Impact of telepharmacy on patients’ outcome during COVID-19: a systematic literature review	Al-Dossari, D.S.; Laghbi, Y.A.; Almutairi, A.S.; Alsupail, M.M.; Alharbi, F.K.; Alharbi, M.H.; AlOtaibi, S.; Farooq, A.; Ali, S.								10.18549/PharmPract.2023.4.2883	Scopus	Al-Dossari, Dalal Salem (57195305857); Laghbi, Yahya Ali (58910223400); Almutairi, Abdullah Saud (56428824300); Alsupail, Meshal Mohammad (58910223500); Alharbi, Fuad Khulaif (58910617700); Alharbi, Mohammed Hamdan (59623873000); AlOtaibi, Saud D. (57219231936); Farooq, Anam (57427880700); Ali, Sheraz (57194636150)	57195305857; 58910223400; 56428824300; 58910223500; 58910617700; 59623873000; 57219231936; 57427880700; 57194636150	2023	Pharmacy Practice	21	4	2883			2	https://www.scopus.com/inward/record.uri?eid=2-s2.0-85186195412&doi=10.18549%2FPharmPract.2023.4.2883&partnerID=40&md5=62faf8aed236f6fcc0c5f89db46d545b	Pharmaceutical Care Services, Ministry of Health Saudi Arabia, Riyadh, Riyad, Saudi Arabia; Department of Pharmacy, Dr. Sulaiman Al-Habib Medical Group, Riyadh, Riyad, Saudi Arabia; Menzies Institute for Medical Research, Hobart, TS, Australia	Al-Dossari, Dalal Salem, Pharmaceutical Care Services, Ministry of Health Saudi Arabia, Riyadh, Riyad, Saudi Arabia; Laghbi, Yahya Ali, Pharmaceutical Care Services, Ministry of Health Saudi Arabia, Riyadh, Riyad, Saudi Arabia; Almutairi, Abdullah Saud, Pharmaceutical Care Services, Ministry of Health Saudi Arabia, Riyadh, Riyad, Saudi Arabia; Alsupail, Meshal Mohammad, Pharmaceutical Care Servic…	Background: Coronavirus disease (COVID-19) continues to be a major global public health issue. COVID-19 is highly contagious, and numerous mitigation strategies have recently been implemented to prevent the spread of this disease. Pharmacists utilize telecommunication technology to provide patient care services, thus increasing patient access to pharmaceutical services. There was a scarcity of ev…	coronavirus disease; medication; patient outcomes; Saudi Arabia; telepharmacy	hemoglobin A1c; Article; citation analysis; coronavirus disease 2019; decision making; dispensing error; follow up; hospitalization; human; international normalized ratio; pharmacist; physical parameters; retail community telepharmacy; Saudi Arabia; systematic review; telepharmacy; telepharmacy service; time in therapeutic range; treatment outcome	S. Ali; Menzies Institute for Medical Research, University of Tasmania, Hobart, 7000, Australia; email: sheraz.ali@utas.edu.au		Grupo de Investigacion en Atencion Farmaceutica	1885642X		PPHRG		English	Pharm. Pract.	Article	Final	All Open Access; Gold Open Access	Scopus	2-s2.0-85186195412
TRUE	FALSE	TRUE	TRUE	FALSE	Keep	124		Knowledge, perceptions, and readiness of telepharmacy among community pharmacists	Ahmed, N.; Almalki, Z.S.; Hussam Alsawadi, A.H.; Alturki, A.A.; Bakarman, A.H.; Almuaddi, A.M.; Alshahrani, S.M.; Alanazi, M.B.; Alshehri, A.M.; Albassam, A.A.; Fatani, S.; Alahmari, A.; Aldosari, S.A.; Alamer, A.A.								10.1016/j.jsps.2023.101713	Scopus	Ahmed, Nehad Y. (57162037800); Almalki, Ziyad Saeed (56373592700); Hussam Alsawadi, Asmaa (58197149500); Alturki, Abdulmohsen A. (58197249200); Bakarman, Abdulaziz Hussain (58197249300); Almuaddi, Alwaleed M. (58197451800); Alshahrani, Saeed M. (58197149600); Alanazi, Meshari B. (58197556300); Alshehri, Ahmed M. (56407046300); Albassam, Ahmed Abdulrahman (56856725300); Fatani, Sarah A. (572061854…	57162037800; 56373592700; 58197149500; 58197249200; 58197249300; 58197451800; 58197149600; 58197556300; 56407046300; 56856725300; 57206185454; 57189028357; 58108031900; 57209271010	2023	Saudi Pharmaceutical Journal	31	9	101713			10	https://www.scopus.com/inward/record.uri?eid=2-s2.0-85166952804&doi=10.1016%2Fj.jsps.2023.101713&partnerID=40&md5=3446eaadd3e9e334b2422a2a503a2332	Department of Clinical Pharmacy, Prince Sattam Bin Abdulaziz University, Al Kharj, Riyad, Saudi Arabia; Department of Pharmacy Practice, Almaarefa University, Riyadh, Riyad, Saudi Arabia	Ahmed, Nehad Y., Department of Clinical Pharmacy, Prince Sattam Bin Abdulaziz University, Al Kharj, Riyad, Saudi Arabia; Almalki, Ziyad Saeed, Department of Clinical Pharmacy, Prince Sattam Bin Abdulaziz University, Al Kharj, Riyad, Saudi Arabia; Hussam Alsawadi, Asmaa, Department of Pharmacy Practice, Almaarefa University, Riyadh, Riyad, Saudi Arabia; Alturki, Abdulmohsen A., Department of Clini…	Telepharmacy is a practical part of telemedicine that refers to providing pharmaceutical services within the scope of the pharmacist's obligations while maintaining a temporal and spatial distance between patients, users of health services, and healthcare professionals. The present study was a cross-sectional study conducted among community pharmacists in Saudi Arabia between March and May 2022 t…	Community pharmacists; Knowledge; Perceptions; Readiness; Telepharmacy	adult; article; community pharmacist; controlled study; cross-sectional study; curriculum; human; major clinical study; male; medication compliance; perception; pharmaceutical care; pharmacist; rural area; Saudi Arabia; telepharmacy; urban area	N.J. Ahmed; Department of Clinical Pharmacy, College of Pharmacy, Prince Sattam bin Abdulaziz University, Al Kharj, 11942, Saudi Arabia; email: n.ahmed@psau.edu.sa		Elsevier B.V.	13190164		SPJOE		English	Saudi Pharm. J.	Article	Final	All Open Access; Green Accepted Open Access; Green Open Access; Hybrid Gold Open Access	Scopus	2-s2.0-85166952804
FALSE	FALSE	FALSE	TRUE	FALSE	Keep	125		Are pharmacists' knowledge and practice the key to promoting deprescribing of potentially inappropriate medication: a missing link between treatment and outcomes	El‑Dahiyat, F.; Jairoun, A.A.; Al-Hemyari, S.S.; Shahwan, M.; Hassan, N.; Jairoun, S.; Jaber, A.A.S.								10.1093/ijpp/riad027	Scopus	El‑Dahiyat, Faris Abdelrahim (36005436900); Jairoun, Ammar Abdulrahman (57208735762); Al-Hemyari, Sabaa Saleh (57215382908); Shahwan, Moyad Jamal Saeed Al (6601974519); Hassan, Nageeb A.G.M. (7102783118); Jairoun, Sumaya Abdulrahman (58477612400); Jaber, Ammar Ali Saleh (57189620911)	36005436900; 57208735762; 57215382908; 6601974519; 7102783118; 58477612400; 57189620911	2023	International Journal of Pharmacy Practice	31	4		387	395	6	https://www.scopus.com/inward/record.uri?eid=2-s2.0-85164232457&doi=10.1093%2Fijpp%2Friad027&partnerID=40&md5=039c145e945eec15a2097ed7fef7394b	Clinical Pharmacy Program, Al Ain University, Al Ain, Abu Dhabi, United Arab Emirates; AAU Health and Biomedical Research Center, Al Ain University, Al Ain, Abu Dhabi, United Arab Emirates; School of Pharmaceutical Sciences, Universiti Sains Malaysia, Minden, Penang, Malaysia; Health and Safety Department, Dubai Municipality, Dubai, United Arab Emirates; Department of Pharmacy, Emirates Health Se…	El‑Dahiyat, Faris Abdelrahim, Clinical Pharmacy Program, Al Ain University, Al Ain, Abu Dhabi, United Arab Emirates, AAU Health and Biomedical Research Center, Al Ain University, Al Ain, Abu Dhabi, United Arab Emirates; Jairoun, Ammar Abdulrahman, School of Pharmaceutical Sciences, Universiti Sains Malaysia, Minden, Penang, Malaysia, Health and Safety Department, Dubai Municipality, Dubai, United…	Objectives: Deprescribing is a novel strategy whereby medical professionals aim to optimize a patient's prescription program by removing redundant medications. Few studies have looked at the viewpoints of community pharmacists and other healthcare professionals on deprescribing in daily practice. This study's objectives included evaluating community pharmacists' deprescribing knowledge, attitudes…	clinical interventions; clinical pharmacy; community pharmacy; medication review; nonprescription medicines	antidiabetic agent; antilipemic agent; long acting drug; non prescription drug; psychotropic agent; sulfonylurea; Abu Dhabi; adult; age; Article; clinical outcome; clinical pharmacy; community pharmacist; comorbidity; controlled study; demography; deprescription; drug classification; drug therapy; drug utilization review; Dubai; employee; female; gender; human; job experience; knowledge; male; mu…	A.A. Jairoun; School of Pharmaceutical Sciences, Universiti Sains Malaysia, Pulau Pinang, Gelugor, Malaysia; email: dr_ammar_91_@hotmail.com		Oxford University Press	9617671		IJPPF	37116892	English	Int. J. Pharm. Pract.	Article	Final		Scopus	2-s2.0-85164232457
TRUE	FALSE	TRUE	TRUE	FALSE	Keep	126		Saudi Arabia consensus guidance for the diagnosis and management of adults with inflammatory bowel disease	Mosli, M.; Almudaiheem, H.; AlAmeel, T.; Bakkari, S.; Alharbi, O.; Alenzi, K.A.; Khardaly, A.; AlMolaiki, M.; Al-Omari, B.; Albarakati, R.; Al-Jedai, A.; Saadah, O.; Almadi, M.; Al Bawardy, B.								10.4103/sjg.sjg_277_22	Scopus	Mosli, Mahmoud H. (55203394500); Almudaiheem, Hajar Yousef (57215140330); AlAmeel, Turki A. (35726499800); Bakkari, Shakir A. (57099828200); Alharbi, Othman R. (35336159400); Alenzi, Khalidah Ahmed Owdetallah (57208403883); Khardaly, Amr Mohammad (57217230702); AlMolaiki, Maha A. (57378064300); Al-Omari, Bedor A. (57278062500); Albarakati, Rayan G. (57224119571); Al-Jedai, Ahmed Hamdan (650626192…	55203394500; 57215140330; 35726499800; 57099828200; 35336159400; 57208403883; 57217230702; 57378064300; 57278062500; 57224119571; 6506261925; 6507769928; 55665024700; 56217996100	2023	Saudi Journal of Gastroenterology	29	7		1	35	15	https://www.scopus.com/inward/record.uri?eid=2-s2.0-85163032094&doi=10.4103%2Fsjg.sjg_277_22&partnerID=40&md5=f7c1dcaa2b5def901df954e4dc67b1f3	Department of Internal Medicine, Faculty of Medicine, King Abdulaziz University, Jeddah, Makkah Province, Saudi Arabia; Inflammatory Bowel Disease Unit, King Abdulaziz University Hospital, Jeddah, Makkah Province, Saudi Arabia; Deputyship of Therapeutic Affairs, Ministry of Health Saudi Arabia, Riyadh, Riyad, Saudi Arabia; Department of Medicine, King Fahad Specialist Hospital-Dammam, Dammam, Ash…	Mosli, Mahmoud H., Department of Internal Medicine, Faculty of Medicine, King Abdulaziz University, Jeddah, Makkah Province, Saudi Arabia, Inflammatory Bowel Disease Unit, King Abdulaziz University Hospital, Jeddah, Makkah Province, Saudi Arabia; Almudaiheem, Hajar Yousef, Deputyship of Therapeutic Affairs, Ministry of Health Saudi Arabia, Riyadh, Riyad, Saudi Arabia; AlAmeel, Turki A., Departmen…	Optimal management of inflammatory bowel disease (IBD) relies on a clear understanding and tailoring evidence-based interventions by clinicians in partnership with patients. This article provides concise guidelines for the management of IBD in adults, based on the most up-to-date information at the time of writing and will be regularly updated. These guidelines were developed by the Saudi Ministr…	Crohn's disease; diagnosis; guidelines; inflammatory bowel disease; management; Saudi Arabia; treatment; ulcerative colitis	6 mercaptopurine derivative; adalimumab; aminosalicylic acid; antibiotic agent; azathioprine; biological product; budesonide; C reactive protein; calgranulin; certolizumab pegol; corticosteroid; immunosuppressive agent; infliximab; isoniazid; mercaptopurine; mesalazine; methotrexate; methylprednisolone; ozanimod; placebo; prednisolone; prednisone; rifampicin; rifapentine; salazosulfapyridine; ste…	M. Mosli; Department of Internal Medicine, Faculty of Medicine, King Abdulaziz University, Jeddah, PO Box 80215, 21589, Saudi Arabia; email: mmosli@kau.edu.sa		Wolters Kluwer Medknow Publications	13193767			36412460	English	Saudi J. Gastroenterol.	Article	Final	All Open Access; Gold Open Access; Green Accepted Open Access; Green Open Access	Scopus	2-s2.0-85163032094
FALSE	FALSE	FALSE	TRUE	FALSE	Keep	127		Implementation of medication reconciliation at admission and discharge in Ministry of Defense Health Services hospitals: A multicentre study	Alghamdi, D.S.; Alhrasen, M.; Kassem, A.; Alwagdani, A.; Tourkmani, A.M.; Alnowaiser, N.; Al Barakah, Y.; Alotaibi, Y.K.								10.1136/bmjoq-2022-002121	Scopus	Alghamdi, Dalia S. (58354071400); Alhrasen, Mohammed N. (57215590369); Kassem, Ahmed (58353409300); Alwagdani, Alaa (58354727000); Tourkmani, Ayla Mohammad (55553081100); Alnowaiser, Noura (57284521900); Al Barakah, Yasser (58353409400); Alotaibi, Yasser Khaled (57198777338)	58354071400; 57215590369; 58353409300; 58354727000; 55553081100; 57284521900; 58353409400; 57198777338	2023	BMJ Open Quality	12	2	e002121			8	https://www.scopus.com/inward/record.uri?eid=2-s2.0-85162950715&doi=10.1136%2Fbmjoq-2022-002121&partnerID=40&md5=e81d4dc354495c78bd3479c1f024b5d5	Continuous Quality Improvement and Patient Safety, Kingdom of Saudi Arabia, Riyadh, Co Ltd, Saudi Arabia; Pharmaceutical Care Department, Kingdom of Saudi Arabia, Riyadh, Co Ltd, Saudi Arabia; Pharmaceutical Care Department, Prince Sultan Military Medical City, Riyadh, Riyad, Saudi Arabia; Quality & Patient Safety, Kingdom of Saudi Arabia, Riyadh, Co Ltd, Saudi Arabia	Alghamdi, Dalia S., Continuous Quality Improvement and Patient Safety, Kingdom of Saudi Arabia, Riyadh, Co Ltd, Saudi Arabia; Alhrasen, Mohammed N., Pharmaceutical Care Department, Kingdom of Saudi Arabia, Riyadh, Co Ltd, Saudi Arabia; Kassem, Ahmed, Continuous Quality Improvement and Patient Safety, Kingdom of Saudi Arabia, Riyadh, Co Ltd, Saudi Arabia; Alwagdani, Alaa, Continuous Quality Improv…	There is potential for many medication errors to occur due to the complex medication use process. The medication reconciliation process can significantly lower the incidence of medication errors that may arise from an incomplete or inaccurate medication history as well as reductions in length of hospital stay, patients' readmissions and lower healthcare costs. The quality improvement collaborativ…	Medication Reconciliation; Medication safety; Quality improvement; Transitions in care	adult; article; documentation; human; learning; medication therapy management; multicenter study; risk factor; total quality management; clinical trial; hospital; hospital discharge; hospitalization; pilot study; United States; Hospitalization; Hospitals; Humans; Medication Reconciliation; Patient Discharge; Pilot Projects	D.S. Alghamdi; Continuous Quality Improvement and Patient Safety, Kingdom of Saudi Arabia General Department of Medical Services, Riyadh, Saudi Arabia; email: dalghamdi2022@hotmail.com		BMJ Publishing Group				37308255	English	BMJ Open Qual.	Article	Final	All Open Access; Gold Open Access; Green Accepted Open Access; Green Open Access	Scopus	2-s2.0-85162950715
TRUE	FALSE	TRUE	TRUE	FALSE	Keep	128		Impact of Clinical Pharmacist Running Anticoagulation Clinic in Saudi Arabia	Alshaiban, A.; Alavudeen, S.S.; AlShahrani, I.; Kardam, A.M.; Alhasan, I.M.; Alasiri, S.A.; Imam, M.T.; Almalki, Z.S.; Akhtar, M.S.								10.3390/jcm12123887	Scopus	Alshaiban, Abdulrahman (58297176600); Alavudeen, Sirajudeen Shaik (55697700800); AlShahrani, Ibrahim S. (56195381400); Kardam, Abdulaziz M. (57222557196); Alhasan, Ibrahim Mohammed (37114146100); Alasiri, Saleh Abdulrahman (58453532700); Imam, Mohammad Tarique (57217101840); Almalki, Ziyad Saeed (56373592700); Akhtar, Mohd Sayeed (57217352063)	58297176600; 55697700800; 56195381400; 57222557196; 37114146100; 58453532700; 57217101840; 56373592700; 57217352063	2023	Journal of Clinical Medicine	12	12	3887			6	https://www.scopus.com/inward/record.uri?eid=2-s2.0-85163931380&doi=10.3390%2Fjcm12123887&partnerID=40&md5=26432ed05eedd53c10ee8360515438d4	Ministry of Health Saudi Arabia, Riyadh, Riyad, Saudi Arabia; Department of Clinical Pharmacy, King Khalid University, Abha, Asir, Saudi Arabia; Department of Clinical Pharmacy, Prince Sattam Bin Abdulaziz University, Al Kharj, Riyad, Saudi Arabia	Alshaiban, Abdulrahman, Ministry of Health Saudi Arabia, Riyadh, Riyad, Saudi Arabia; Alavudeen, Sirajudeen Shaik, Department of Clinical Pharmacy, King Khalid University, Abha, Asir, Saudi Arabia; AlShahrani, Ibrahim S., Ministry of Health Saudi Arabia, Riyadh, Riyad, Saudi Arabia; Kardam, Abdulaziz M., Ministry of Health Saudi Arabia, Riyadh, Riyad, Saudi Arabia; Alhasan, Ibrahim Mohammed, Mini…	Despite the effectiveness of warfarin in extended anticoagulation, its narrow therapeutic index requires frequent dose adjustments and careful patient monitoring. Thus, we aimed to evaluate the outcomes of clinical pharmacists’ intervention in warfarin therapy management in terms of International Normalized Ratio (INR) control, reduction of bleeding, and hospitalization in a tertiary care hospita…	adverse drug reactions; anticoagulation; clinical pharmacist; quality of life; warfarin	warfarin; adolescent; adult; aged; anticoagulation; aortic valve replacement; Article; atrial fibrillation; cerebrovascular accident; clinical evaluation; clinical pharmacist; cohort analysis; epistaxis; female; groups by age; hospitalization; human; intensive care; international normalized ratio; intracardiac thrombosis; lung embolism; major clinical study; male; middle aged; mitral valve replac…	M.S. Akhtar; Department of Clinical Pharmacy, College of Pharmacy, King Khalid University, Abha, Al-Fara, 62223, Saudi Arabia; email: sayeedpp@gmail.com		Multidisciplinary Digital Publishing Institute (MDPI)					English	J. Clin. Med.	Article	Final	All Open Access; Gold Open Access; Green Accepted Open Access; Green Open Access	Scopus	2-s2.0-85163931380
FALSE	FALSE	FALSE	TRUE	FALSE	Keep	129		Trends in antidote utilization at a tertiary care hospital in Saudi Arabia: A 6-year retrospective study	Abu Esba, L.C.; Alkoraishi, A.; Ardah, H.I.								10.1111/bcpt.13856	Scopus	Abu Esba, Laila Carolina (57191248739); Alkoraishi, Aljawharah (57213184813); Ardah, Husam Ismail (57199419589)	57191248739; 57213184813; 57199419589	2023	Basic and Clinical Pharmacology and Toxicology	132	6		543	549	3	https://www.scopus.com/inward/record.uri?eid=2-s2.0-85150851613&doi=10.1111%2Fbcpt.13856&partnerID=40&md5=4c03eec2a406edacb33b88c96bbd241d	King Abdulaziz Medical City - Riyadh, Riyadh, Riyad, Saudi Arabia; King Saud bin Abdulaziz University for Health Sciences, Riyadh, Riyad, Saudi Arabia; King Saud bin Abdulaziz University for Health Sciences, Riyadh, Riyad, Saudi Arabia; King Khalid University Hospital, Riyadh, Riyad, Saudi Arabia	Abu Esba, Laila Carolina, King Abdulaziz Medical City - Riyadh, Riyadh, Riyad, Saudi Arabia, King Saud bin Abdulaziz University for Health Sciences, Riyadh, Riyad, Saudi Arabia, King Saud bin Abdulaziz University for Health Sciences, Riyadh, Riyad, Saudi Arabia; Alkoraishi, Aljawharah, King Khalid University Hospital, Riyadh, Riyad, Saudi Arabia; Ardah, Husam Ismail, King Saud bin Abdulaziz Unive…	Antidote stocking has been described in several studies from many countries to be problematic and constantly insufficient. During our institution's previous experience with a medication event that resulted from lack of antidote stocking, we initiated a review of all our antidotes and realized the lack of data on utilization in the literature that would help us in planning for our stocks. Therefor…	acetylcysteine; antidotes; poisoning; stocking; toxins; utilization	4 methylpyrazole; acetylcysteine; antidote; digoxin; digoxin antibody F(ab) fragment; methanol; organophosphate; paracetamol; pralidoxime; scorpion venom antiserum; snake venom antiserum; thiamine; toxin; acute toxicity; adolescent; adult; aged; Article; cardiovascular symptom; child; chronic toxicity; digitalis intoxication; drug utilization; electrolyte disturbance; emergency ward; female; gast…	L.C. Abu Esba; King Abdulaziz Medical City, Ministry of National Guard, Health Affairs, Riyadh, Saudi Arabia; email: abuesbala@ngha.med.sa		John Wiley and Sons Inc	17427835		BCPTB	36894519	English	Basic Clin. Pharmacol. Toxicol.	Article	Final	All Open Access; Hybrid Gold Open Access	Scopus	2-s2.0-85150851613
TRUE	FALSE	TRUE	TRUE	FALSE	Keep	130		Effectiveness of a structured pharmacist-delivered intervention for patients post-acute coronary syndromes on all-cause hospitalizations and cardiac-related hospital readmissions: a prospective quasi-experimental study	El Hajj, M.S.; Kaddoura, R.; Abu-Yousef, S.E.A.; Orabi, B.; Awaisu, A.; AlYafei, S.; Shami, R.; Mahfoud, Z.R.								10.1007/s11096-023-01538-4	Scopus	El Hajj, Maguy Saffouh (25931462900); Kaddoura, Rasha (57192081899); Abu-Yousef, Safae E.A. (56024815200); Orabi, Bassant A. (56389569400); Awaisu, Ahmed (25624446500); AlYafei, Sumaya Alsaadi (56344555100); Shami, Rula (57193385200); Mahfoud, Ziyad R. (14028685600)	25931462900; 57192081899; 56024815200; 56389569400; 25624446500; 56344555100; 57193385200; 14028685600	2023	International Journal of Clinical Pharmacy	45	3		630	640	6	https://www.scopus.com/inward/record.uri?eid=2-s2.0-85148352266&doi=10.1007%2Fs11096-023-01538-4&partnerID=40&md5=0f8dea2224f045b8102210f3c88966a9	Department of Clinical Pharmacy and Practice, College of Pharmacy, Qatar University, Doha, Qatar; Heart Hospital, Hamad Medical Corporation, Doha, Qatar; College of Health Sciences, Qatar University, Doha, Qatar; Qatar Foundation, Doha, Ad-Dawhah, Qatar; Weill Cornell Medicine-Qatar, Doha, Ad-Dawhah, Qatar	El Hajj, Maguy Saffouh, Department of Clinical Pharmacy and Practice, College of Pharmacy, Qatar University, Doha, Qatar; Kaddoura, Rasha, Heart Hospital, Hamad Medical Corporation, Doha, Qatar; Abu-Yousef, Safae E.A., Heart Hospital, Hamad Medical Corporation, Doha, Qatar; Orabi, Bassant A., Heart Hospital, Hamad Medical Corporation, Doha, Qatar; Awaisu, Ahmed, Department of Clinical Pharmacy an…	Background: Acute coronary syndrome (ACS) is a leading cause of mortality and morbidity in Qatar and globally. Aim: The primary objective of the study was to evaluate the effectiveness of a structured clinical pharmacist-delivered intervention on all-cause hospitalizations and cardiac-related readmissions in patients with ACS. Method: A prospective quasi-experimental study was conducted at Heart …	Acute coronary syndrome; Hospitalization; Mortality; Patient discharge; Patient education; Pharmacist care; Qatar	acetylsalicylic acid; beta adrenergic receptor blocking agent; dipeptidyl carboxypeptidase inhibitor; hydroxymethylglutaryl coenzyme A reductase inhibitor; acute coronary syndrome; adult; all cause mortality; Article; cardiac related hospital readmission; clinical outcome; clinical pharmacist; controlled study; coronary artery bypass graft; cost effectiveness analysis; counseling; data analysis; …	M.S. El Hajj; Department of Clinical Pharmacy and Practice, College of Pharmacy, QU Health, Qatar University, Doha, 2713, Qatar; email: maguyh@qu.edu.qa		Springer Science and Business Media Deutschland GmbH	22107703			36795303	English	Int. J. Clin. Pharm.	Article	Final	All Open Access; Green Accepted Open Access; Green Open Access; Hybrid Gold Open Access	Scopus	2-s2.0-85148352266
TRUE	FALSE	TRUE	TRUE	FALSE	Keep	131		Evaluation of Pharmacology and Pathophysiology Knowledge of Epilepsy among Senior Pharmacy Students: A Single Center Experience	Alorfi, N.M.; Ashour, A.M.; Bafhaid, H.S.; Alshehri, F.S.								10.3390/medicina59050848	Scopus	Alorfi, Nasser M.N. (57218657808); Ashour, Ahmed M. (57218373866); Bafhaid, Hanouf S. (55993037100); Alshehri, Fahad S. (57216773083)	57218657808; 57218373866; 55993037100; 57216773083	2023	Medicina (Lithuania)	59	5	848			2	https://www.scopus.com/inward/record.uri?eid=2-s2.0-85160276100&doi=10.3390%2Fmedicina59050848&partnerID=40&md5=3735bacbc8895cbf2d39913e6f26f00f	Department of Pharmacology and Toxicology, Umm Al-Qura University, Makkah, Makkah al Mukarramah, Saudi Arabia	Alorfi, Nasser M.N., Department of Pharmacology and Toxicology, Umm Al-Qura University, Makkah, Makkah al Mukarramah, Saudi Arabia; Ashour, Ahmed M., Department of Pharmacology and Toxicology, Umm Al-Qura University, Makkah, Makkah al Mukarramah, Saudi Arabia; Bafhaid, Hanouf S., Department of Pharmacology and Toxicology, Umm Al-Qura University, Makkah, Makkah al Mukarramah, Saudi Arabia; Alshehr…	Background and Objectives: Epilepsy is a chronic disease that causes substantial morbidity and mortality. Pharmacists represent an integral role in managing patients with epilepsy. The aim of this study was to evaluate the level of knowledge about the pharmacology and pathophysiology of epilepsy among senior pharmacy students. Materials and Methods: Cross-sectional study using a designed question…	antiseizures; epilepsy; neuroscience; pathophysiology; pharmacology	attitude to health; cross-sectional study; epilepsy; female; human; male; pharmacist; pharmacy student; questionnaire; Cross-Sectional Studies; Epilepsy; Female; Health Knowledge, Attitudes, Practice; Humans; Male; Pharmacists; Students, Pharmacy; Surveys and Questionnaires	N.M. Alorfi; Department of Pharmacology and Toxicology, College of Pharmacy, Umm Al-Qura University, Makkah, 24382, Saudi Arabia; email: nmorfi@uqu.edu.sa		MDPI	1010660X			37241080	English	Medicina	Article	Final	All Open Access; Gold Open Access; Green Accepted Open Access; Green Open Access	Scopus	2-s2.0-85160276100
FALSE	FALSE	FALSE	TRUE	FALSE	Keep	132		Knowledge, Perceptions, and Readiness of Telepharmacy among Hospital Pharmacists in Saudi Arabia	Ahmed, N.; Almalki, Z.S.; Hussam Alsawadi, A.H.; Alturki, A.A.; Bakarman, A.H.; Almuaddi, A.M.; Alshahrani, S.M.; Alanazi, M.B.; Alshehri, A.M.; Albassam, A.A.; Alahmari, A.; Alem, G.M.; Aldosari, S.A.; Alamer, A.A.								10.3390/healthcare11081087	Scopus	Ahmed, Nehad Y. (57162037800); Almalki, Ziyad Saeed (56373592700); Hussam Alsawadi, Asmaa (58197149500); Alturki, Abdulmohsen A. (58197249200); Bakarman, Abdulaziz Hussain (58197249300); Almuaddi, Alwaleed M. (58197451800); Alshahrani, Saeed M. (58197149600); Alanazi, Meshari B. (58197556300); Alshehri, Ahmed M. (56407046300); Albassam, Ahmed Abdulrahman (56856725300); Alahmari, Abdullah Khaloofa…	57162037800; 56373592700; 58197149500; 58197249200; 58197249300; 58197451800; 58197149600; 58197556300; 56407046300; 56856725300; 57189028357; 57359490700; 58108031900; 57209271010	2023	Healthcare (Switzerland)	11	8	1087			12	https://www.scopus.com/inward/record.uri?eid=2-s2.0-85153587396&doi=10.3390%2Fhealthcare11081087&partnerID=40&md5=8105d3e0f6c66d673b472e0a1709238e	Department of Clinical Pharmacy, Prince Sattam Bin Abdulaziz University, Al Kharj, Riyad, Saudi Arabia; Department of Pharmacy Practice, Almaarefa University, Riyadh, Riyad, Saudi Arabia	Ahmed, Nehad Y., Department of Clinical Pharmacy, Prince Sattam Bin Abdulaziz University, Al Kharj, Riyad, Saudi Arabia; Almalki, Ziyad Saeed, Department of Clinical Pharmacy, Prince Sattam Bin Abdulaziz University, Al Kharj, Riyad, Saudi Arabia; Hussam Alsawadi, Asmaa, Department of Pharmacy Practice, Almaarefa University, Riyadh, Riyad, Saudi Arabia; Alturki, Abdulmohsen A., Department of Clini…	Telepharmacy is a technology-based service that provides promoted services such as counseling, medication administration and compounding, drug therapy monitoring, and prescription review. It is unclear whether hospital pharmacists possess the necessary knowledge, attitudes, and willingness to practice telepharmacy. The current study sought to investigate Saudi Arabian hospital pharmacists’ unders…	hospital pharmacists; knowledge; perception; readiness; telepharmacy		N.J. Ahmed; Department of Clinical Pharmacy, College of Pharmacy, Prince Sattam bin Abdulaziz University, Al Kharj, 11942, Saudi Arabia; email: n.ahmed@psau.edu.sa		MDPI					English	Healthcare (Basel)	Article	Final	All Open Access; Gold Open Access; Green Accepted Open Access; Green Open Access	Scopus	2-s2.0-85153587396
FALSE	FALSE	FALSE	TRUE	FALSE	Keep	133		Factors impacting job satisfaction among pharmacists in the Arab world: A qualitative study	Al-Jumaili, A.A.; Elhiny, R.; Thomas, D.; Elbarbry, F.; Khdour, M.; Sherbeny, F.; Hamad, A.								10.1016/j.jsps.2023.02.010	Scopus	Al-Jumaili, Ali Azeez (55600468300); Elhiny, Rehab (57260556200); Thomas, Dixon J. (16164286300); Elbarbry, Fawzy A. (13005782700); Khdour, Maher R. (36339760700); Sherbeny, Fatimah M. (57216987198); Hamad, Anas Ahmad (7004895749)	55600468300; 57260556200; 16164286300; 13005782700; 36339760700; 57216987198; 7004895749	2023	Saudi Pharmaceutical Journal	31	4		578	584	8	https://www.scopus.com/inward/record.uri?eid=2-s2.0-85150024233&doi=10.1016%2Fj.jsps.2023.02.010&partnerID=40&md5=c8daa265afc49a25821b8fc39762b5ca	University of Baghdad, Baghdad, Iraq; Clinical Pharmacy Department, Faculty of Pharmacy, Minya, Minya, Egypt; Department of Pharmacy Practice, Gulf Medical University, Ajman, Ajman, United Arab Emirates; School of Pharmacy, Pacific University, Forest Grove, OR, United States; College of Pharmacy, Al-Quds University, Abu Dis, Palestine; Institute of Public Health, Florida Agricultural and Mechanic…	Al-Jumaili, Ali Azeez, University of Baghdad, Baghdad, Iraq; Elhiny, Rehab, Clinical Pharmacy Department, Faculty of Pharmacy, Minya, Minya, Egypt; Thomas, Dixon J., Department of Pharmacy Practice, Gulf Medical University, Ajman, Ajman, United Arab Emirates; Elbarbry, Fawzy A., School of Pharmacy, Pacific University, Forest Grove, OR, United States; Khdour, Maher R., College of Pharmacy, Al-Quds…	Purpose: This study was undertaken to investigate in-depth the factors impacting job satisfaction among pharmacists in the Arab world and the challenges they encounter in their career path. The outcome of this study should help the local policymakers to take corrective actions to improve pharmacist's satisfaction and therefore enhance quality of patient care. Method: This qualitative study collec…	Arab World; Pharmacist job satisfaction; Qualitative	adult; Arab world; article; career; case report; clinical article; female; human; job satisfaction; male; motivation; outcome assessment; patient care; pharmacist; pharmacy (shop); Qatar; qualitative research; quantitative analysis; salary; software; thematic analysis; work environment; workload	A.A. Al-Jumaili; University of Baghdad College of Pharmacy, Baghdad, Iraq; email: ali.baraak@copharm.uobaghdad.edu.iq		Elsevier B.V.	13190164		SPJOE		English	Saudi Pharm. J.	Article	Final	All Open Access; Green Accepted Open Access; Green Open Access; Hybrid Gold Open Access	Scopus	2-s2.0-85150024233
FALSE	FALSE	FALSE	TRUE	FALSE	Keep	134		Ageing with HIV: Medicine Optimisation Challenges and Support Needs for Older People Living with HIV: A Systematic Review	Sarma, P.; Cassidy, R.; Corlett, S.; Katusiime, B.								10.1007/s40266-022-01003-3	Scopus	Sarma, Priya (58072841100); Cassidy, Rebecca (57225309683); Corlett, Sarah A. (57203030014); Katusiime, Barbra (57203285225)	58072841100; 57225309683; 57203030014; 57203285225	2023	Drugs and Aging	40	3		179	240	23	https://www.scopus.com/inward/record.uri?eid=2-s2.0-85146550232&doi=10.1007%2Fs40266-022-01003-3&partnerID=40&md5=14ae6d4e41373b008d7a69b33c6bc21c	Medway School of Pharmacy, Chatham, Kent, United Kingdom; Centre for Health Services Studies, University of Kent, Canterbury, Kent, United Kingdom	Sarma, Priya, Medway School of Pharmacy, Chatham, Kent, United Kingdom; Cassidy, Rebecca, Centre for Health Services Studies, University of Kent, Canterbury, Kent, United Kingdom; Corlett, Sarah A., Medway School of Pharmacy, Chatham, Kent, United Kingdom; Katusiime, Barbra, Medway School of Pharmacy, Chatham, Kent, United Kingdom	Background: Older people living with HIV (PLWH) are at increased risks of co-morbidities and polypharmacy. However, little is known about factors affecting their needs and concerns about medicines. This systematic review aims to describe these and to identify interventions to improve medicine optimisation outcomes in older PLWH. Methods and Data Sources: Multiple databases and grey literature wer…		abacavir; analgesic agent; antidepressant agent; antiinfective agent; antiretrovirus agent; benzodiazepine derivative; cardiovascular agent; central nervous system agents; central stimulant agent; cholinergic receptor blocking agent; corticosteroid; efavirenz; gastrointestinal agent; hydroxymethylglutaryl coenzyme A reductase inhibitor; ibuprofen; illicit drug; indinavir; lopinavir plus ritonavir…	P. Sarma; Medway School of Pharmacy, The Universities of Kent and Greenwich, Kent, Chatham, United Kingdom; email: ps576@kent.ac.uk		Adis	1170229X		DRAGE		English	Drugs Aging	Review	Final	All Open Access; Green Accepted Open Access; Green Open Access; Hybrid Gold Open Access	Scopus	2-s2.0-85146550232
FALSE	FALSE	FALSE	TRUE	FALSE	Keep	135		Assessment of Adherence to Cardiovascular Medicines in Saudi PopulationAn Observational Study in Patients Attending a Tertiary Care Hospital	AlMeman, A.A.; Al-Mesned, A.; Alredaini, I.A.; Alhumaidan, R.I.; Alharbi, S.B.; Alassaf, F.A.; Alharbi, S.F.; Alharbi, S.B.; Alharbi, H.M.								10.2174/011871529X257067230927101533	Scopus	AlMeman, Ahmad Abdulrahman (55834410400); Al-Mesned, Abdulrahman A. (55946666800); Alredaini, Ibrahim Abdullah (58756899600); Alhumaidan, Raghad Ibrahim (58756261500); Alharbi, Sarah Bakheet (58756687700); Alassaf, Farah Abdullah (58756261600); Alharbi, Seham Fayez (57404090600); Alharbi, Saud Bader (58257049300); Alharbi, Hadeel Mubarak (58756475400)	55834410400; 55946666800; 58756899600; 58756261500; 58756687700; 58756261600; 57404090600; 58257049300; 58756475400	2023	Cardiovascular and Hematological Disorders - Drug Targets	23	2		122	129	1	https://www.scopus.com/inward/record.uri?eid=2-s2.0-85179357657&doi=10.2174%2F011871529X257067230927101533&partnerID=40&md5=6157e55578c43edfe77627dc15da0425	Department of Pharmacology and Therapeutics, Qassim University, Al-Mulida, Al Qasim, Saudi Arabia; Pediatric Cardiology, Prince Sultan Cardiac Center, Riyadh, Riyad, Saudi Arabia; Qassim University, Al-Mulida, Al Qasim, Saudi Arabia; Faculty of Medicine, Qassim University, Al-Mulida, Al Qasim, Saudi Arabia	AlMeman, Ahmad Abdulrahman, Department of Pharmacology and Therapeutics, Qassim University, Al-Mulida, Al Qasim, Saudi Arabia; Al-Mesned, Abdulrahman A., Pediatric Cardiology, Prince Sultan Cardiac Center, Riyadh, Riyad, Saudi Arabia; Alredaini, Ibrahim Abdullah, Qassim University, Al-Mulida, Al Qasim, Saudi Arabia; Alhumaidan, Raghad Ibrahim, Faculty of Medicine, Qassim University, Al-Mulida, Al…	Background: Drug adherence has been extensively evaluated in many developed countries in the West using different methods of medication adherence measurement; however, there are relatively few reports studying the adherence levels among Saudi patients. Thus, this study will evaluate the adherence to cardiovascular medicines in Saudi patients visiting (PSCC) in Al-Qassim, Saudi Arabia. Methods: Th…	Adherence; cardiovascular; cross-sectional; medications and (PSCC); Saudi Arabia	acute coronary syndrome; adherence to cardiovascular medicines; adolescent; adult; Article; being busy; boredom; child; coronary artery bypass graft; coronary artery disease; cross-sectional study; female; forgetting; health care concepts; human; male; medication adherence questionnaire; medication compliance; Morisky-Green-Levine test; multi medication; neglect; observational study; percutaneous…	A.A. Almeman; Clinical Pharmacology and Therapeutic Department, College of Medicine, Qassim University (QU), Buraydah, Saudi Arabia; email: ahmadalmeman@gmail.com		Bentham Science Publishers	1871529X			38093591	English	Cardiovasc. Hematol. Disord. Drug Targets	Article	Final		Scopus	2-s2.0-85179357657
TRUE	FALSE	TRUE	TRUE	FALSE	Keep	136		Characteristics of Critical Care Pharmacy Services in Saudi Arabia	Ismail, N.H.; Alhammad, A.M.; Alenazi, A.O.; Aljuhani, O.; Alshaya, A.I.; Alkhani, N.								10.2147/JMDH.S434116	Scopus	Ismail, Nadia H. (57218709584); Alhammad, Abdullah M. (54924350400); Alenazi, Ahmed Awad (57218692109); Aljuhani, Ohoud A. (56815103600); Alshaya, Abdulrahman I. (56916024300); Alkhani, Nada M. (57200435878)	57218709584; 54924350400; 57218692109; 56815103600; 56916024300; 57200435878	2023	Journal of Multidisciplinary Healthcare	16			3227	3234	1	https://www.scopus.com/inward/record.uri?eid=2-s2.0-85176088772&doi=10.2147%2FJMDH.S434116&partnerID=40&md5=e6e813ee8d3e788f555d90e2dfcf2cbf	Department of Clinical Pharmacy, Imam Abdulrahman Bin Faisal University, Dammam, Ash Sharqiyah, Saudi Arabia; King Fahd Hospital of the University, Al-Khobar, Ash Sharqiyah, Saudi Arabia; College of Pharmacy, Riyadh, Riyad, Saudi Arabia; Pharmaceutical Care Department, King Abdulaziz Medical City - Riyadh, Riyadh, Riyad, Saudi Arabia; College of Pharmacy, King Saud bin Abdulaziz University for He…	Ismail, Nadia H., Department of Clinical Pharmacy, Imam Abdulrahman Bin Faisal University, Dammam, Ash Sharqiyah, Saudi Arabia, King Fahd Hospital of the University, Al-Khobar, Ash Sharqiyah, Saudi Arabia; Alhammad, Abdullah M., College of Pharmacy, Riyadh, Riyad, Saudi Arabia; Alenazi, Ahmed Awad, National Guard Health Affairs, Riyadh, Riyad, Saudi Arabia, Pharmaceutical Care Department, King Ab…	Purpose: Critical care pharmacists (CCPs) in intensive care units (ICUs) are associated with improved patient outcomes, reduced adverse events (ADEs), and reduced mortality rates. This study aimed to describe the activities and pharmacy services provided by CCP in ICUs in hospitals in Saudi Arabia (SA). Methods: In this cross-sectional prospective study, a questionnaire was electronically sent to…	critical care; education; pharmacy; pharmacy practice; research; Saudi Arabia	adult; article; education; female; health care quality; hospital bed capacity; hospital department; human; intensive care; male; patient care; pharmacist; pharmacy education; pharmacy practice; prospective study; questionnaire; Saudi Arabia; surgical intensive care unit	A.M. Alhammad; Department of Clinical Pharmacy, College of Pharmacy, King Saud University, Riyadh, Saudi Arabia; email: aalhammad@ksu.edu.sa		Dove Medical Press Ltd					English	J. Multidiscip.Healthc.	Article	Final	All Open Access; Gold Open Access; Green Accepted Open Access; Green Open Access	Scopus	2-s2.0-85176088772
FALSE	FALSE	FALSE	TRUE	FALSE	Keep	137		Knowledge and Attitude of Undergraduate Health Professions Students towards Hepatitis B and C	Alzahrani, A.R.R.								10.1155/2023/6699940	Scopus	Alzahrani, Ali Rashash R. (57215434238)	57215434238	2023	Scientific World Journal	2023		6699940			1	https://www.scopus.com/inward/record.uri?eid=2-s2.0-85174741848&doi=10.1155%2F2023%2F6699940&partnerID=40&md5=5e8254dbb4fc6b8189f52c327cd540f7	Mathematical Science Department, Umm Al-Qura University, Makkah, Makkah al Mukarramah, Saudi Arabia	Alzahrani, Ali Rashash R., Mathematical Science Department, Umm Al-Qura University, Makkah, Makkah al Mukarramah, Saudi Arabia	The current study sought to establish the attitude and knowledge level of medical science students in Tibah University towards hepatitis B and C. A cross-sectional study involving 369 students drawn from the faculties of medicine, dentistry, applied medical sciences, pharmacy, nursing, and medical rehabilitation sciences was conducted where a standardised questionnaire was used to determine the a…		hepatitis B vaccine; hepatitis C vaccine; Article; attitude to illness; clinical outcome; clinical practice; controlled study; cross-sectional study; family history; female; food contamination; hepatitis B; Hepatitis B virus; hepatitis C; Hepatitis C virus; human; infection prevention; liver cancer; liver cirrhosis; male; medical student; needlestick injury; nonhuman; normal human; questionnaire;…	A.R.R. Alzahrani; Mathematical Science Department, College of Applied Sciences, Umm Al-Qura University, Makkah, 17 Altaef Road, 21955, Saudi Arabia; email: arrzahrani@uqu.edu.sa		Hindawi Limited	1537744X; 23566140			37808476	English	Sci. World J.	Article	Final	All Open Access; Gold Open Access; Green Accepted Open Access; Green Open Access	Scopus	2-s2.0-85174741848
FALSE	FALSE	FALSE	TRUE	FALSE	Keep	138		2023 national heart center/saudi heart association focused update of the 2019 saudi heart association guidelines for the management of heart failure	Habeeb, W.A.; Tash, A.; Elasfar, A.; AlMasood, A.; Bakhsh, A.; ElShaer, F.; Ayoubi, F.A.; Aighalayini, K.W.; Al Qaseer, M.M.; Alhussein, M.; Almogbel, O.; AlSaif, S.M.; Hebeshi, Y.A.								10.37616/2212-5043.1334	Scopus	Habeeb, Waleed Al (36760741600); Tash, Adel Abdulkader (24537988900); Elasfar, Abdelfatah Abdelazim (52363424300); AlMasood, Ali S. (37123362700); Bakhsh, Abeer M. (57196064536); ElShaer, Fayez Elsayed Abdelhamid (8309382700); Ayoubi, Fakhr Al (58575373500); Aighalayini, Kamal Waheeb (58576314900); Al Qaseer, Maryam Mohammed (57210129054); Alhussein, Mosaad (57193391663); Almogbel, Osama (5791910…	36760741600; 24537988900; 52363424300; 37123362700; 57196064536; 8309382700; 58575373500; 58576314900; 57210129054; 57193391663; 57919101600; 16041689100; 58575373600	2023	Journal of the Saudi Heart Association	35	1	9	71	134	10	https://www.scopus.com/inward/record.uri?eid=2-s2.0-85171133061&doi=10.37616%2F2212-5043.1334&partnerID=40&md5=2b27798a7d6e1bcbd5df98177b52d673	Department of Cardiac Sciences, King Saud University, Riyadh, Riyad, Saudi Arabia; Adult Cardiac Surgery, Ministry of Health Saudi Arabia, Riyadh, Riyad, Saudi Arabia; The National Heart Center at the Saudi Health Council, Riyadh, Saudi Arabia; Madinah Cardiac Center, Medina, Al Madinah al Munawwarah, Saudi Arabia; Department of Cardiology, Tanta University, Tanta, Gharbia, Egypt; Specialized Med…	Habeeb, Waleed Al, Department of Cardiac Sciences, King Saud University, Riyadh, Riyad, Saudi Arabia; Tash, Adel Abdulkader, Adult Cardiac Surgery, Ministry of Health Saudi Arabia, Riyadh, Riyad, Saudi Arabia, The National Heart Center at the Saudi Health Council, Riyadh, Saudi Arabia; Elasfar, Abdelfatah Abdelazim, Madinah Cardiac Center, Medina, Al Madinah al Munawwarah, Saudi Arabia, Departmen…	Background: The burden of cardiovascular diseases is undeniable in local populations, who have high mortality rates and a young age of disease onset. A systematic review of emerging evidence and update of the Saudi Heart Association (SHA) 2019 heart failure (HF) guidelines was therefore undertaken. Methodology: A panel of expert cardiologists reviewed recommendations of the 2019 guidelines follow…	Diagnosis; Focused update; Heart failure; NHC/SHA clinical practice guidelines; Prevention; Saudi Arabia; Surgery; Therapeutics	beta adrenergic receptor blocking agent; digoxin; diuretic agent; hydralazine; hypertensive factor; inotropic agent; isosorbide dinitrate; mineralocorticoid antagonist; sodium glucose cotransporter 2 inhibitor; sodium zirconium cyclosilicate; vasodilator agent; vericiguat; acute heart failure; amyloidosis; anemia; anticoagulant therapy; aortic stenosis; Article; atrial fibrillation; cardiac imagi…	W.A. Habeeb; Department of Cardiac Sciences, King Saud University, Riyadh, Saudi Arabia; email: alhabeebw@yahoo.com		Saudi Heart Association	10167315				English	J. Saudi Heart Assoc.	Article	Final	All Open Access; Gold Open Access; Green Accepted Open Access; Green Open Access	Scopus	2-s2.0-85171133061
FALSE	FALSE	FALSE	TRUE	FALSE	Keep	139		Overview of the use of antiarrhythmic drugs at a tertiary hospital in oman	Castelino, R.D.; Alhashmi, K.; Al Za’abi, M.; Abdelrahma, A.								10.18549/PharmPract.2023.2.2816	Scopus	Castelino, Rohan Daniel (57223323434); Alhashmi, Khamis Mohammed (26024132800); Al Za’abi, Mohammed (6504763629); Abdelrahma, Aly (58549464000)	57223323434; 26024132800; 6504763629; 58549464000	2023	Pharmacy Practice	21	2	2816			1	https://www.scopus.com/inward/record.uri?eid=2-s2.0-85168783060&doi=10.18549%2FPharmPract.2023.2.2816&partnerID=40&md5=104ef00140b83756743698049743309a	Department of Pharmacology and Clinical Pharmacy, Sultan Qaboos University College of Medicine and Health Sciences, Muscat, Oman; Department of Physiology, Sultan Qaboos University College of Medicine and Health Sciences, Muscat, Oman	Castelino, Rohan Daniel, Department of Pharmacology and Clinical Pharmacy, Sultan Qaboos University College of Medicine and Health Sciences, Muscat, Oman; Alhashmi, Khamis Mohammed, Department of Physiology, Sultan Qaboos University College of Medicine and Health Sciences, Muscat, Oman; Al Za’abi, Mohammed, Department of Pharmacology and Clinical Pharmacy, Sultan Qaboos University College of Medi…	Background: Antiarrhythmic drugs are commonly used to treat arrhythmia. However, data on the usage pattern of antiarrhythmic drugs, associated side effects, and the role of clinical pharmacist interventions in the Middle East are scarce. Objective: The purpose of this study was to describe the usage pattern, side effects, and clinical pharmacist interventions of antiarrhythmic drugs at the Sultan…	Amiodarone; Antiarrhythmic drugs; Arrhythmia; Beta-blockers; Clinical pharmacy	adenosine; amiodarone; antiarrhythmic agent; atenolol; bisoprolol; carvedilol; digoxin; diltiazem; esmolol; flecainide; lidocaine; magnesium sulfate; procainamide; propranolol; sotalol; verapamil; adult; aged; Article; cardiovascular disease; clinical outcome; clinical pharmacist; drug safety; drug utilization; electrocardiography; female; human; major clinical study; male; medical society; obser…	K. Al Hashmi; Department of Physiology, College of Medicine and Health Sciences, Sultan Qaboos University, Muscat, Oman; email: kh@squ.edu.om		Grupo de Investigacion en Atencion Farmaceutica	1885642X		PPHRG		English	Pharm. Pract.	Article	Final	All Open Access; Gold Open Access	Scopus	2-s2.0-85168783060
FALSE	FALSE	FALSE	TRUE	FALSE	Keep	140		Semaglutide versus tirzepatide for people with type 2 diabetes: cost of glycemic control in Austria, the Netherlands, Lithuania, and the United Arab Emirates	Reitzel, S.B.; Bøgelund, M.; Basse, A.; Barszczewska, O.; Ren, H.								10.1080/03007995.2023.2231275	Scopus	Reitzel, Signe Baattrup (57555975600); Bøgelund, Mette (36150537800); Basse, Amaury (57202747476); Barszczewska, Olga (57224134255); Ren, Hongye (57216624472)	57555975600; 36150537800; 57202747476; 57224134255; 57216624472	2023	Current Medical Research and Opinion	39	8		1055	1060	1	https://www.scopus.com/inward/record.uri?eid=2-s2.0-85164718368&doi=10.1080%2F03007995.2023.2231275&partnerID=40&md5=e98c074f0c085f6d4822818e15579431	Department of Economics, EY Denmark, Frederiksberg, Denmark; Novo Nordisk Pharma AG, Zurich, ZH, Switzerland; Novo Nordisk A/S, Bagsvard, Denmark	Reitzel, Signe Baattrup, Department of Economics, EY Denmark, Frederiksberg, Denmark; Bøgelund, Mette, Department of Economics, EY Denmark, Frederiksberg, Denmark; Basse, Amaury, Novo Nordisk Pharma AG, Zurich, ZH, Switzerland; Barszczewska, Olga, Novo Nordisk Pharma AG, Zurich, ZH, Switzerland; Ren, Hongye, Novo Nordisk A/S, Bagsvard, Denmark	Objectives: The glucagon-like peptide-1 agonist semaglutide and the dual glucose-dependent insulinotropic polypeptide tirzepatide have proven to significantly reduce glucose levels in people with type 2 diabetes. However, the costs needed to achieve a sustained decrease in HbA1c level and disease control with semaglutide and tirzepatide, respectively, are unclear. Therefore, this study aimed to c…	cost of control; Diabetes mellitus; glycemic control; treatment cost; type 2	hemoglobin A1c; semaglutide; tirzepatide; antidiabetic agent; glucagon like peptide 1; glucose; glycated hemoglobin; adult; Article; Austria; body weight loss; clinical trial; controlled study; cost control; disease control; female; glycemic control; human; hyperglycemia; Lithuania; male; Netherlands; non insulin dependent diabetes mellitus; outcome assessment; treatment outcome; United Arab Emir…	H. Ren; Middle East & Africa, Novo Nordisk Region North West Europe, Copenhagen S, Denmark; email: HYRN@novonordisk.com		Taylor and Francis Ltd.	3007995		CMROC	37415503	English	Curr. Med. Res. Opin.	Article	Final		Scopus	2-s2.0-85164718368
FALSE	FALSE	FALSE	TRUE	FALSE	Keep	141		Evaluation of Health Literacy Levels and Associated Factors Among Patients with Acute Coronary Syndrome and Heart Failure in Qatar	Elbashir, M.; ElHajj, M.S.; Rainkie, D.; Kheir, N.; Abdulrhim, S.; Mahfouz, A.; AlYafei, S.; Awaisu, A.; Hamou, F.								10.2147/PPA.S385246	Scopus	Elbashir, Marwa (57188986503); ElHajj, Maguy Saffouh (57217866962); Rainkie, Daniel Christopher (55860052000); Kheir, N. M. (23392423900); Abdulrhim, Sara Hamdi (57195938262); Mahfouz, Ahmed Emad (7005808052); AlYafei, Sumaya Alsaadi (56344555100); Awaisu, Ahmed (25624446500); Hamou, Fatima (57041374100)	57188986503; 57217866962; 55860052000; 23392423900; 57195938262; 7005808052; 56344555100; 25624446500; 57041374100	2023	Patient Preference and Adherence	17			89	105	9	https://www.scopus.com/inward/record.uri?eid=2-s2.0-85146467930&doi=10.2147%2FPPA.S385246&partnerID=40&md5=e66176ce871716d58ed7cecdc9cd2527	Department of Clinical Pharmacy and Practice, College of Pharmacy, Qatar University, Doha, Qatar; Department of Pharmacy, Primary Health Care Corporation, Doha, Qatar; Faculty of Pharmaceutical Sciences, The University of British Columbia, Vancouver, BC, Canada; College of Pharmacy and Health Sciences, Ajman University, Ajman, Ajman, United Arab Emirates; Department of Pharmacy, Hamad Medical Cor…	Elbashir, Marwa, Department of Clinical Pharmacy and Practice, College of Pharmacy, Qatar University, Doha, Qatar, Department of Pharmacy, Primary Health Care Corporation, Doha, Qatar; ElHajj, Maguy Saffouh, Department of Clinical Pharmacy and Practice, College of Pharmacy, Qatar University, Doha, Qatar; Rainkie, Daniel Christopher, Department of Clinical Pharmacy and Practice, College of Pharmac…	Purpose: To determine the prevalence of inadequate health literacy and its associated risk factors among patients with acute coronary syndrome (ACS) and/or heart failure (HF) in Qatar. Patients and Methods: This cross-sectional observational study was conducted among patients with ACS and/or HF attending the national Heart Hospital in Qatar. Health literacy was assessed using the abbreviated vers…	acute coronary syndrome; cardiovascular diseases; health literacy; heart failure	acute coronary syndrome; adult; age; Article; attitude assessment; attitude to health; attitude to illness; controlled study; cross-sectional study; disease association; educational status; female; gender; health literacy; heart failure; human; information processing; language ability; major clinical study; male; marriage; middle aged; nurse; observational study; occupation; pharmacist; physiothe…	A. Awaisu; Department of Clinical Pharmacy and Practice, College of Pharmacy, QU Health, Qatar University, Doha, Qatar; email: aawaisu@qu.edu.qa		Dove Medical Press Ltd					English	Patient Preference Adherence	Article	Final	All Open Access; Gold Open Access; Green Accepted Open Access; Green Open Access	Scopus	2-s2.0-85146467930
FALSE	FALSE	FALSE	TRUE	FALSE	Keep	142		Self-care strategies for the management of primary dysmenorrhea among young women in Asir region, Saudi Arabia: a cross-sectional study	Almanasef, M.; Alqarni, H.								10.26355/eurrev_202301_30869	Scopus	Almanasef, Mona A. (57210363389); Alqarni, Heba Mastour (57184370100)	57210363389; 57184370100	2023	European Review for Medical and Pharmacological Sciences	27	1		172	178	10	https://www.scopus.com/inward/record.uri?eid=2-s2.0-85146270385&doi=10.26355%2Feurrev_202301_30869&partnerID=40&md5=a87663bf92df06e3fea378ddb6657569	Department of Clinical Pharmacy, King Khalid University, Abha, Asir, Saudi Arabia	Almanasef, Mona A., Department of Clinical Pharmacy, King Khalid University, Abha, Asir, Saudi Arabia; Alqarni, Heba Mastour, Department of Clinical Pharmacy, King Khalid University, Abha, Asir, Saudi Arabia	OBJECTIVE: Dysmenorrhea is a global public health issue that affects around three-quarters of young women and is categorized into primary and secondary. Primary dysmenorrhea is characterized by painful menstrual cramps and it is not linked to any underlying uterine pathology. The global prevalence of primary dysmenorrhea has been estimated to range from 45-95% of women of reproductive age. Dysmen…	Primary dysmenorrhea; Saudi Arabia; Self-care strategies; Young women	analgesic agent; ibuprofen; mefenamic acid; naproxen; paracetamol; tramadol; adult; alternative medicine; Article; bed rest; clinical effectiveness; collaborative care team; community pharmacist; consultation; cross-sectional study; dysmenorrhea; female; health care access; health care availability; health care cost; health promotion; human; Internet; kinesiotherapy; major clinical study; massage…	M. Almanasef; Department of Clinical Pharmacy, College of Pharmacy, King Khalid University, Abha, Saudi Arabia; email: malmanasaef@kku.edu.sa		Verduci Editore s.r.l	11283602		RESFD	36647866	English	Eur. Rev. Med. Pharmacol. Sci.	Article	Final		Scopus	2-s2.0-85146270385
FALSE	FALSE	FALSE	TRUE	FALSE	Keep	143		Effect of introducing interprofessional education concepts on students of various healthcare disciplines: a pre-post study in the United Arab Emirates	Zaher, S.; Otaki, F.; Zary, N.; Al Marzouqi, A.; Radhakrishnan, R.								10.1186/s12909-022-03571-9	Scopus	Zaher, Shroque (57190740516); Otaki, Farah (55807708300); Zary, Nabil (12776065800); Al Marzouqi, Amina Mohammed (57215840603); Radhakrishnan, Rajan (57213487144)	57190740516; 55807708300; 12776065800; 57215840603; 57213487144	2022	BMC Medical Education	22	1	517			23	https://www.scopus.com/inward/record.uri?eid=2-s2.0-85133365344&doi=10.1186%2Fs12909-022-03571-9&partnerID=40&md5=161b5aee157701953d32351b7c1220e3	College of Medicine, Dubai, United Arab Emirates; Division of Pathology, Al Qassimi Hospital, Sharjah, Sharjah, United Arab Emirates; Strategy and Institutional Excellence, Mohammed Bin Rashid University of Medicine and Health Sciences, Dubai, United Arab Emirates; Institute for Excellence in Health Professions Education, Mohammed Bin Rashid University of Medicine and Health Sciences, Dubai, Unit…	Zaher, Shroque, College of Medicine, Dubai, United Arab Emirates, Division of Pathology, Al Qassimi Hospital, Sharjah, Sharjah, United Arab Emirates; Otaki, Farah, Strategy and Institutional Excellence, Mohammed Bin Rashid University of Medicine and Health Sciences, Dubai, United Arab Emirates; Zary, Nabil, Institute for Excellence in Health Professions Education, Mohammed Bin Rashid University o…	Background: The value of interprofessional education (IPE) in nurturing healthcare professionals, and in shaping their professional identities, and their attitudes towards interdisciplinary teamwork and collaboration is established in the literature. IPE is an emerging concept in the Middle East and North Africa (MENA) region and is new to the United Arab Emirates (UAE). To date, the applicabilit…	Interprofessional education; IPE; Middle East and North Africa; Professional identity; Situated learning theory; Teamwork; United Arab Emirates; Value-based health care	adult; article; communication skill; controlled study; data analysis software; female; human; human experiment; interprofessional education; learning; learning theory; major clinical study; male; North Africa; nursing; occupation; outcome assessment; physiotherapy; quantitative analysis; respect; responsibility; statistical significance; teamwork; United Arab Emirates; health care delivery; healt…	S. Zaher; College of Medicine, Mohammed Bin Rashid University of Medicine and Health Sciences, Dubai, United Arab Emirates; email: Shroque.zaher@mbru.ac.ae		BioMed Central Ltd	14726920			35780117	English	BMC Med. Educ.	Article	Final	All Open Access; Gold Open Access; Green Accepted Open Access; Green Open Access	Scopus	2-s2.0-85133365344
FALSE	FALSE	FALSE	TRUE	FALSE	Keep	144		Access to non-prescription medicines via vending machines: key considerations to help transfer the self-care concept to the next generation while managing safety risks	Jairoun, A.A.; Al-Hemyari, S.S.; Shahwan, M.; El‑Dahiyat, F.; Jairoun, M.; Godman, B.; Kurdi, A.; Zyoud, S.H.								10.1093/jphsr/rmac044	Scopus	Jairoun, Ammar Abdulrahman (57208735762); Al-Hemyari, Sabaa Saleh (57215382908); Shahwan, Moyad Jamal Saeed Al (6601974519); El‑Dahiyat, Faris Abdelrahim (36005436900); Jairoun, Maimona Abdulrahman (57215579416); Godman, Brian Barr (23466946100); Kurdi, Amanj Baker (56841093400); Zyoud, Samer H. (57220556938)	57208735762; 57215382908; 6601974519; 36005436900; 57215579416; 23466946100; 56841093400; 57220556938	2022	Journal of Pharmaceutical Health Services Research	13	4		396	401	2	https://www.scopus.com/inward/record.uri?eid=2-s2.0-85147493732&doi=10.1093%2Fjphsr%2Frmac044&partnerID=40&md5=836c0c90b360b602b4907c77ba800a2d	Health and Safety Department, Dubai Municipality, Dubai, United Arab Emirates; School of Pharmaceutical Sciences, Universiti Sains Malaysia, Minden, Penang, Malaysia; Department of Pharmacy, Emirates Health Services, Dubai, United Arab Emirates; College of Pharmacy and Health Sciences, Ajman University, Ajman, Ajman, United Arab Emirates; Centre of Medical and Bio-Allied Health Sciences Research,…	Jairoun, Ammar Abdulrahman, Health and Safety Department, Dubai Municipality, Dubai, United Arab Emirates, School of Pharmaceutical Sciences, Universiti Sains Malaysia, Minden, Penang, Malaysia; Al-Hemyari, Sabaa Saleh, School of Pharmaceutical Sciences, Universiti Sains Malaysia, Minden, Penang, Malaysia, Department of Pharmacy, Emirates Health Services, Dubai, United Arab Emirates; Shahwan, Moy…	Objectives: Non-prescription vending machines are automated self-service systems that are increasingly used to dispense these medicines. Whilst regulatory health academics have devoted considerable attention to non-pharmacy medication outlets in Gulf Cooperation Council countries and others, the public health literature on these vending machines remains lacking. Whilst non-prescription vending ma…	medication safety; non-prescription medicines; OTC; regulatory issues; self-service; vending machines	analgesic agent; antibiotic agent; dextromethorphan; non prescription drug; paracetamol; proton pump inhibitor; pseudoephedrine; Article; blurred vision; cardiovascular disease; cognitive defect; common cold; dizziness; drug intoxication; gastrointestinal hemorrhage; hallucination; health care cost; health care personnel; heart rate; hospitalization; human; hypertension; influenza; lifestyle modi…	A.A. Jairoun; Health and Safety Department, Dubai Municipality, Dubai, United Arab Emirates; email: Dr_ammar_91_@hotmail.com		Oxford University Press	17598885				English	J. Pharm. Health. Serv. Res.	Article	Final		Scopus	2-s2.0-85147493732
FALSE	FALSE	FALSE	TRUE	FALSE	Keep	145		Self-medication with antibiotics and awareness of antibiotic resistance among population in Arar city, Saudi Arabia	Eltom, E.H.; Alanazi, A.L.; Alenezi, J.F.; Alruwaili, G.M.; Alanazi, A.M.; Hamayun, R.								10.3855/jidc.16853	Scopus	Eltom, Elhassan Hussein (57219903682); Alanazi, Abdullah Saad A. (57524646400); Alenezi, Jamal Farhan (57988688100); Alruwaili, Ghazi Meshal (57988585400); Alanazi, Abdulaziz Mohammed (58912094600); Hamayun, Rahma (56407177600)	57219903682; 57524646400; 57988688100; 57988585400; 58912094600; 56407177600	2022	Journal of Infection in Developing Countries	16	11		1762	1767	14	https://www.scopus.com/inward/record.uri?eid=2-s2.0-85143089036&doi=10.3855%2Fjidc.16853&partnerID=40&md5=a0c320f2be721594235676feda95d199	Department of Pharmacology, Northern Border University, Arar, Al Hudud ash Shamaliyah, Saudi Arabia; Faculty of Medicine, Northern Border University, Arar, Al Hudud ash Shamaliyah, Saudi Arabia	Eltom, Elhassan Hussein, Department of Pharmacology, Northern Border University, Arar, Al Hudud ash Shamaliyah, Saudi Arabia; Alanazi, Abdullah Saad A., Faculty of Medicine, Northern Border University, Arar, Al Hudud ash Shamaliyah, Saudi Arabia; Alenezi, Jamal Farhan, Faculty of Medicine, Northern Border University, Arar, Al Hudud ash Shamaliyah, Saudi Arabia; Alruwaili, Ghazi Meshal, Faculty of…	Introduction: Self-medication with pharmaceutical products can be defined as the use of these products without a medical prescription, and the production, distribution, and sale of these products are the client's responsibility, while they think it is within rational usage. Among these products, antibiotics remain the most serious problem leading to the spread of antibiotic resistance, with conse…	antibiotic resistance; antibiotics; Self-medication	antibiotic agent; antiinfective agent; acne; adult; advertising; antibiotic resistance; Article; awareness; community; cost control; coughing; cross-sectional study; diarrhea; education; female; fever; health care personnel; hospitalization; human; income; male; morbidity; mortality; nose obstruction; occupation; pharmacy (shop); population; prescription; prevalence; questionnaire; responsibility…	E.H. Eltom; Department of Pharmacology, Faculty of Medicine, Northern Border University, Arar, Saudi Arabia; email: hassan27rus@gmail.com		Journal of Infection in Developing Countries	19722680; 20366590			36449649	English	J. Infect. Dev. Ctries.	Article	Final	All Open Access; Gold Open Access	Scopus	2-s2.0-85143089036
TRUE	FALSE	TRUE	TRUE	FALSE	Keep	146		Pharmaceutical services department strategies and patient perception to maintain healthcare services during COVID-19 crisis	Salah, H.; Alsamani, O.; ElLithy, M.H.; Abdelghani, L.S.								10.1016/j.jsps.2022.09.006	Scopus	Salah, Hager (57220861967); Alsamani, Omar (60074281600); ElLithy, May Hassan (57906919400); Abdelghani, Lamyaa Samir (57907307000)	57220861967; 60074281600; 57906919400; 57907307000	2022	Saudi Pharmaceutical Journal	30	11		1639	1645	1	https://www.scopus.com/inward/record.uri?eid=2-s2.0-85138802627&doi=10.1016%2Fj.jsps.2022.09.006&partnerID=40&md5=9b6cbe25e3bea840444e215d2dc61b21	Pharmaceutical Services Department, King Hamad University Hospital, Muharraq, Al Muharraq, Bahrain; Allied Health Department, University of Bahrain, Zallaq, Bahrain	Salah, Hager, Pharmaceutical Services Department, King Hamad University Hospital, Muharraq, Al Muharraq, Bahrain; Alsamani, Omar, Pharmaceutical Services Department, King Hamad University Hospital, Muharraq, Al Muharraq, Bahrain, Allied Health Department, University of Bahrain, Zallaq, Bahrain; ElLithy, May Hassan, Pharmaceutical Services Department, King Hamad University Hospital, Muharraq, Al M…	Background: In March 2020, the World Health Organization (WHO) declared Severe Acute Respiratory Syndrome Coronavirus 2 (SARS2-CoV-2) as global pandemic. This health crisis has overwhelmed the healthcare system, leading to unprecedented morbidity and mortality rates. During this pandemic, pharmacies tried to maintain their services either through remote services or face-to-face dispensing and con…	Face-to-Face Counseling; Patient Perceptions; Pharmaceutical Care; Remote Services; SARS2-CoV-2	adult; Article; Bahrain; clinical evaluation; controlled study; coronavirus disease 2019; drug safety; face to face support group; female; groups by age; health service; health status; human; information processing; major clinical study; male; medical care; mortality rate; outpatient department; patient safety; patient satisfaction; pharmaceutical care; pharmacy (shop); Severe acute respiratory s…	O. Alsamani; Pharmaceutical Services Department, King Hamad University Hospital, Bahrain; email: omaralsamani@hotmail.com		Elsevier B.V.	13190164		SPJOE		English	Saudi Pharm. J.	Article	Final	All Open Access; Green Accepted Open Access; Green Open Access; Hybrid Gold Open Access	Scopus	2-s2.0-85138802627
FALSE	FALSE	FALSE	TRUE	FALSE	Keep	147		The outcomes of a national clinical review process for nonformulary medication requests in Saudi Arabia	Khardaly, A.; Almudaiheem, H.; Alkhnaizi, G.; Eshwi, M.; Alshennawi, M.; Alissa, D.A.; Al-Jedai, A.								10.1002/jac5.1686	Scopus	Khardaly, Amr Mohammad (57217230702); Almudaiheem, Hajar Yousef (57215140330); Alkhnaizi, Ghadeer (57894229900); Eshwi, Mohammed (57892776300); Alshennawi, Mohammed (57893020300); Alissa, Dema Abdulrahman (55533137800); Al-Jedai, Ahmed Hamdan (6506261925)	57217230702; 57215140330; 57894229900; 57892776300; 57893020300; 55533137800; 6506261925	2022	JACCP Journal of the American College of Clinical Pharmacy	5	11		1139	1147	1	https://www.scopus.com/inward/record.uri?eid=2-s2.0-85138153354&doi=10.1002%2Fjac5.1686&partnerID=40&md5=3e02de1e672909517c931a0f20c08c86	Deputyship of Therapeutic Affairs, Ministry of Health Saudi Arabia, Riyadh, Riyad, Saudi Arabia; College of Pharmacy, Alfaisal University, Riyadh, Riyad, Saudi Arabia; Colleges of Medicine and Pharmacy, Alfaisal University, Riyadh, Riyad, Saudi Arabia	Khardaly, Amr Mohammad, Deputyship of Therapeutic Affairs, Ministry of Health Saudi Arabia, Riyadh, Riyad, Saudi Arabia; Almudaiheem, Hajar Yousef, Deputyship of Therapeutic Affairs, Ministry of Health Saudi Arabia, Riyadh, Riyad, Saudi Arabia; Alkhnaizi, Ghadeer, College of Pharmacy, Alfaisal University, Riyadh, Riyad, Saudi Arabia; Eshwi, Mohammed, Deputyship of Therapeutic Affairs, Ministry of…	Background: Medications often constitute a significant percentage of health care budgets; therefore ensuring rational medication use is essential. In December 2017, the Saudi Ministry of Health (MOH) introduced a national clinical review process for nonformulary medications (NFMs) requests across 284 MOH institutions to standardize review and approval process under the governance of Pharmacy and …	clinical review; cost savings; nonformulary medications; Saudi Arabia	article; cohort analysis; cost control; human; outcome assessment; retrospective study; Saudi Arabia; systematic review; turnaround time; United States	A.H. Al-jedai; Therapeutic Affairs Deputyship, Ministry of Health, Riyadh, Saudi Arabia; email: ahaljedai@moh.gov.sa		John Wiley and Sons Inc					English	JACCP J.Am. Coll. Clin. Pharm.	Article	Final		Scopus	2-s2.0-85138153354
FALSE	FALSE	FALSE	TRUE	FALSE	Keep	148		The Introduction of Robotics to an Outpatient Dispensing and Medication Management Process in Saudi Arabia: Retrospective Review of a Pharmacy-led Multidisciplinary Six Sigma Performance Improvement Project	Nemari, M.A.; Waterson, J.								10.2196/37905	Scopus	Nemari, Manal Al (58031788100); Waterson, James (57210786351)	58031788100; 57210786351	2022	JMIR Human Factors	9	4	e37905			9	https://www.scopus.com/inward/record.uri?eid=2-s2.0-85144798233&doi=10.2196%2F37905&partnerID=40&md5=e64e32c774af0bd77f4bfc1ae12e23ef	Pharmacy Informatics and Automation, King Fahad Medical City, Riyadh, Saudi Arabia; Medical Affairs, Dubai, Dubai, United Arab Emirates	Nemari, Manal Al, Pharmacy Informatics and Automation, King Fahad Medical City, Riyadh, Saudi Arabia; Waterson, James, Medical Affairs, Dubai, Dubai, United Arab Emirates	Background: Outpatient pharmacy management aims for improved patient safety, improved quality of service, and cost reduction. The Six Sigma method improves quality by eliminating variability, with the goal of a nearly error-free process. Automation of pharmacy tasks potentially offers greater efficiency and safety. Objective: The goal was to measure the impact that integration of automation made …	automation; dispensing; health care professional; inventory; inventory stock levels; inventory waste; medication adherence; medication management; mislabeling events; no-show returns; outpatient; pharmaceuticals; pharmacy; risk; robotics; Six Sigma; staff education; task realignment		J. Waterson; Medication Management Solutions, Medical Affairs, Dubai, Becton Dickinson, United Arab Emirates; email: james.waterson@bd.com		JMIR Publications Inc.					English	JMIR Hum Factors	Article	Final	All Open Access; Gold Open Access; Green Final Open Access; Green Open Access	Scopus	2-s2.0-85144798233
FALSE	FALSE	FALSE	TRUE	FALSE	Keep	149		Assessment of knowledge and counseling practice of warfarin among pharmacists in UAE: A cross-sectional study	Alkherat, A.M.; Alkhalidi, D.								10.18549/PharmPract.2022.4.2741	Scopus	Alkherat, Ayah Moath (57993215800); Alkhalidi, Doaa Kamal (57467613300)	57993215800; 57467613300	2022	Pharmacy Practice	20	4	2741			5	https://www.scopus.com/inward/record.uri?eid=2-s2.0-85143342834&doi=10.18549%2FPharmPract.2022.4.2741&partnerID=40&md5=47a921e000335a8d2ed1cd9eba209f94	Dubai Medical University College of Pharmacy, Dubai, United Arab Emirates; Faculty in Clinical Pharmacy and Pharmacotherapeutics Department, Dubai Medical University College of Pharmacy, Dubai, United Arab Emirates	Alkherat, Ayah Moath, Dubai Medical University College of Pharmacy, Dubai, United Arab Emirates; Alkhalidi, Doaa Kamal, Faculty in Clinical Pharmacy and Pharmacotherapeutics Department, Dubai Medical University College of Pharmacy, Dubai, United Arab Emirates	Objective: Background: Warfarin has long been regarded as the cornerstone anticoagulant for patients requiring long-term prevention or treatment of thromboembolic disorders. With adequate knowledge and counseling skills, hospital and community pharmacists can play a major role in enhancing warfarin therapy. Objective: to evaluate the knowledge and counseling practices toward warfarin among commun…	community pharmacists; counseling; hospital pharmacists; knowledge; UAE; warfarin	anticoagulant agent; warfarin; adult; anticoagulation; Article; breast feeding; cinnamon; communication skill; community pharmacist; contraindication; counseling; cross-sectional study; female; Ginkgo biloba; hospital pharmacist; hospital pharmacy; human; knowledge; major clinical study; male; middle aged; patient education; pharmacist; pharmacy practice; prescription; quality of life; questionna…	D.K. Alkhalidi; Faculty in Clinical Pharmacy and Pharmacotherapeutics Department, Dubai Pharmacy College for Girls, Dubai, United Arab Emirates; email: dr.doaakamal@dpc.edu		Grupo de Investigacion en Atencion Farmaceutica	1885642X		PPHRG		English	Pharm. Pract.	Article	Final	All Open Access; Gold Open Access; Green Accepted Open Access; Green Open Access	Scopus	2-s2.0-85143342834
TRUE	TRUE	TRUE	TRUE	FALSE	Keep	150		The impact of telepharmacy on hypertension management in the United Arab Emirates	Mohamed Ibrahim, O.M.; Al Meslamani, A.Z.; Ibrahim, R.; Kaloush, R.; Mazrouei, N.								10.18549/PharmPract.2022.4.2734	Scopus	Mohamed Ibrahim, Osama Hussein (54684710200); Al Meslamani, Ahmad Z. (57218251509); Ibrahim, Rana M. (58787223400); Kaloush, Rawan (57993380100); Mazrouei, Nadia Al (57218246750)	54684710200; 57218251509; 58787223400; 57993380100; 57218246750	2022	Pharmacy Practice	20	4	2734			10	https://www.scopus.com/inward/record.uri?eid=2-s2.0-85143320510&doi=10.18549%2FPharmPract.2022.4.2734&partnerID=40&md5=ed4e6dbd5bcd1be48957ccb205115fe9	Department of Pharmacy Practice and Pharmacotherapeutics, University of Sharjah, Sharjah, Sharjah, United Arab Emirates; College of Pharmacy, Al Ain University, Al Ain, Abu Dhabi, United Arab Emirates; Faculty of Pharmacy, Philadelphia University, Amman, Amman, Jordan; Department of Clinical Pharmacy, Faculty of Pharmacy, Cairo University, Cairo, Cairo, Egypt	Mohamed Ibrahim, Osama Hussein, Department of Pharmacy Practice and Pharmacotherapeutics, University of Sharjah, Sharjah, Sharjah, United Arab Emirates, Department of Clinical Pharmacy, Faculty of Pharmacy, Cairo University, Cairo, Cairo, Egypt; Al Meslamani, Ahmad Z., College of Pharmacy, Al Ain University, Al Ain, Abu Dhabi, United Arab Emirates; Ibrahim, Rana M., Department of Pharmacy Practic…	Objectives: To assess the effectiveness of telepharmacy services delivered by community pharmacies in hypertension management and examine its influence on pharmacists’ ability to identify drug-related problems (DRPs). Methods: This was a 2-arm, randomised, clinical trial conducted among 16 community pharmacies and 239 patients with uncontrolled HTN in the U.A.E over a period of 12 months. The fir…	community pharmacies; hypertension; telepharmacy	adult; allergy; Article; blood pressure; cardiovascular disease; clinical outcome; clinical trial; controlled study; counseling; diabetes mellitus; diastolic blood pressure; drug dose; drug efficacy; drug safety; drug withdrawal; dyslipidemia; face to face support group; follow up; healthy lifestyle; human; hypertension; knowledge; lifestyle modification; major clinical study; male; married perso…			Grupo de Investigacion en Atencion Farmaceutica	1885642X		PPHRG		English	Pharm. Pract.	Article	Final	All Open Access; Gold Open Access; Green Accepted Open Access; Green Open Access	Scopus	2-s2.0-85143320510
TRUE	FALSE	TRUE	TRUE	FALSE	Keep	151		Perspectives of clinical pharmacists on the provision of pharmaceutical care through telepharmacy services during COVID-19 pandemic in Qatar: A focus group	Alhmoud, E.; Al Khiyami, D.; Barazi, R.; Saad, M.; Al-Omari, A.; Awaisu, A.; El-Enany, R.; Al-Hail, M.A.								10.1371/journal.pone.0275627	Scopus	Alhmoud, Eman Nawash (56653515000); Al Khiyami, Dania (57930603700); Barazi, Raja (56029831900); Saad, Mohamed O. (57204112398); Al-Omari, Ali (57930747100); Awaisu, Ahmed (25624446500); El-Enany, Rasha (56068135300); Al-Hail, Moza Sulaiman H. (57449660400)	56653515000; 57930603700; 56029831900; 57204112398; 57930747100; 25624446500; 56068135300; 57449660400	2022	PLOS ONE	17	2026-10-10	e0275627			21	https://www.scopus.com/inward/record.uri?eid=2-s2.0-85140019992&doi=10.1371%2Fjournal.pone.0275627&partnerID=40&md5=e0357478400ccb463a0baa13bcd58892	Department of Pharmacy, Hamad Medical Corporation, Doha, Qatar; Department of Clinical Pharmacy and Practice, College of Pharmacy, Qatar University, Doha, Qatar	Alhmoud, Eman Nawash, Department of Pharmacy, Hamad Medical Corporation, Doha, Qatar; Al Khiyami, Dania, Department of Pharmacy, Hamad Medical Corporation, Doha, Qatar; Barazi, Raja, Department of Pharmacy, Hamad Medical Corporation, Doha, Qatar; Saad, Mohamed O., Department of Pharmacy, Hamad Medical Corporation, Doha, Qatar; Al-Omari, Ali, Department of Pharmacy, Hamad Medical Corporation, Doha…	Background Coronavirus disease 2019 (COVID-19) pandemic created unprecedented pressures on healthcare systems and led to the widespread adoption of telepharmacy services, a practice that was not previously established in the state of Qatar. Objective The -study aimed to explore clinical pharmacists’ (CPs) perspectives and experiences in utilizing telepharmacy for the provision of pharmaceutical c…		adult; Article; audio recording; clinical pharmacist; confidentiality; coronavirus disease 2019; female; health care; health care personnel; health care practice; health care quality; health care utilization; health literacy; human; infection risk; information processing; male; pandemic; patient satisfaction; personal experience; pharmaceutical care; productivity; Qatar; qualitative analysis; res…	E. Alhmoud; Pharmacy Department, Hamad Medical Corporation, Doha, Qatar; email: ealhamoud@hamad.qa		Public Library of Science			POLNC	36228028	English	PLoS ONE	Article	Final	All Open Access; Gold Open Access; Green Accepted Open Access; Green Open Access	Scopus	2-s2.0-85140019992
TRUE	TRUE	TRUE	TRUE	FALSE	Keep	152		Evaluation of Impact of a Pharmacist-Led Educational Campaign on Disease Knowledge, Practices and Medication Adherence for Type-2 Diabetic Patients: A Prospective Pre- and Post-Analysis	Khan, Y.H.; I Alzarea, A.I.; Alotaibi, N.H.; Alatawi, A.D.; Khokhar, A.; Alanazi, A.S.; Butt, M.H.; Alshehri, A.A.; Alshehri, S.; Alatawi, Y.; Mallhi, T.H.								10.3390/ijerph191610060	Scopus	Khan, Yusra Habib (55780677600); I Alzarea, Abdulaziz Ibrahim (57212508386); Alotaibi, Nasser Hadal (57214910473); Alatawi, Ahmed D. (57213415534); Khokhar, Aisha (57214914060); Alanazi, Abdalla Salah (57218443869); Butt, Muhammad (57216660582); Alshehri, Asrar A. (57860956300); Alshehri, Sameer (57204084546); Alatawi, Yasser M. (57056344900); Mallhi, Tauqeer Hussain (57214875058)	55780677600; 57212508386; 57214910473; 57213415534; 57214914060; 57218443869; 57216660582; 57860956300; 57204084546; 57056344900; 57214875058	2022	International Journal of Environmental Research and Public Health	19	16	10060			27	https://www.scopus.com/inward/record.uri?eid=2-s2.0-85136687497&doi=10.3390%2Fijerph191610060&partnerID=40&md5=2d68992f19992560ba997ea191abf80f	Department of Clinical Pharmacy, Jouf University, Sakakah, Al Jawf, Saudi Arabia; Health Sciences Research Unit, Jouf University, Sakakah, Al Jawf, Saudi Arabia; Institute of Pharmacy, Lahore College for Women University, Lahore, Pakistan; Faculty of Pharmacy, University of Central Punjab, Lahore, Pakistan; Infection Control Department, Alameen General Hospital, Taif, Saudi Arabia; Department of …	Khan, Yusra Habib, Department of Clinical Pharmacy, Jouf University, Sakakah, Al Jawf, Saudi Arabia, Health Sciences Research Unit, Jouf University, Sakakah, Al Jawf, Saudi Arabia; I Alzarea, Abdulaziz Ibrahim, Department of Clinical Pharmacy, Jouf University, Sakakah, Al Jawf, Saudi Arabia; Alotaibi, Nasser Hadal, Department of Clinical Pharmacy, Jouf University, Sakakah, Al Jawf, Saudi Arabia; …	Type 2 Diabetes mellitus is a major public health concern with an alarming global growth rate. According to the World Health Organization (WHO), Saudi Arabia ranks seventh in the world and second in the Middle East for the largest estimated burden of diabetic cases. Evidence shows that pharmacist-led care programs can be beneficial for the effective treatment of diabetes mellitus. Current study w…	COVID-19; intervention; knowledge; medication adherence; pharmacist; practices; pre-post analysis; T2DM	hemoglobin A1c; antidiabetic agent; glycosylated hemoglobin; COVID-19; diabetes; disease incidence; disease treatment; drug prescribing; health care; health education; public health; strategic approach; World Health Organization; adult; aged; Article; attitude to health; blood pressure; clinical evaluation; clinical practice; controlled study; coronavirus disease 2019; female; follow up; glycemic…	Y.H. Khan; Department of Clinical Pharmacy, College of Pharmacy, Jouf University, Sakaka, 72388, Saudi Arabia; email: yusrahabib@ymail.com; T.H. Mallhi; Department of Clinical Pharmacy, College of Pharmacy, Jouf University, Sakaka, 72388, Saudi Arabia; email: tauqeer.hussain.mallhi@hotmail.com		MDPI	16604601; 16617827			36011692	English	Int. J. Environ. Res. Public Health	Article	Final	All Open Access; Gold Open Access; Green Final Open Access; Green Open Access	Scopus	2-s2.0-85136687497
FALSE	FALSE	FALSE	TRUE	FALSE	Keep	153		Frailty and Its Associated Factors among Hospitalized Older Patients in an Academic Hospital Using the FRAIL Scale	Alsaad, S.M.; Alghamdi, K.A.; Alghamdi, S.A.; AlSahli, N.A.; Alshamrani, S.A.; Alodhayani, A.A.								10.6890/IJGE.202207_16(3).0013	Scopus	Alsaad, Saad Mohammad (57190293255); Alghamdi, Khalid Abdulaziz (57564917100); Alghamdi, Sumaya A. (57861627900); AlSahli, Nora Abdulmohsen (57860197300); Alshamrani, Sarah Ali (57518689400); Alodhayani, Abdulaziz Alhomaidi (57189440809)	57190293255; 57564917100; 57861627900; 57860197300; 57518689400; 57189440809	2022	International Journal of Gerontology	16	3		237	241	3	https://www.scopus.com/inward/record.uri?eid=2-s2.0-85136734982&doi=10.6890%2FIJGE.202207_16%283%29.0013&partnerID=40&md5=02131e5371e98e1f5a9a3a6221c9294e	Department of Family & Community Medicine, College of Medicine, Riyadh, Riyad, Saudi Arabia; College of Medicine, Riyadh, Riyad, Saudi Arabia	Alsaad, Saad Mohammad, Department of Family & Community Medicine, College of Medicine, Riyadh, Riyad, Saudi Arabia; Alghamdi, Khalid Abdulaziz, Department of Family & Community Medicine, College of Medicine, Riyadh, Riyad, Saudi Arabia; Alghamdi, Sumaya A., College of Medicine, Riyadh, Riyad, Saudi Arabia; AlSahli, Nora Abdulmohsen, College of Medicine, Riyadh, Riyad, Saudi Arabia; Alshamrani, Sa…	Background: This study aimed to investigate the prevalence of frailty and its associated factors among older patients (3 65 years) admitted to the hospital through the emergency room. Methods: This was a cross-sectional analytical study. The sample comprised 367 patients (3 65 years) admitted to various wards in King Saud University Medical City (KSUMC) between November 2020 and February 2021. Th…	frailty; hospitalized; older patients; prevalence; Saudi Arabia	drug; aged; aged hospital patient; Article; body weight; body weight loss; controlled study; cross-sectional study; demographics; diseases; education; educational status; emergency ward; fatigue; female; frail elderly; frailty; gender; health status; human; income; major clinical study; male; mobilization; pharmaceutical care; polypharmacy; prevalence; Saudi Arabia; secondary education; universit…	S.M. Alsaad; Department of Family and Community Medicine, College of Medicine, King Saud University, Riyadh, Saudi Arabia; email: salsaad@ksu.edu.sa		Taiwan Society of Geriatric Emergency and Critical Care Medicine (TSGECM)	18739598				English	Int. J. Gerontol.	Article	Final		Scopus	2-s2.0-85136734982
FALSE	FALSE	FALSE	TRUE	FALSE	Keep	154		Clozapine prescribing practice and trends in Qatar: First national observational study	Wadoo, O.; Latoo, J.; Alabdulla, M.; Eltorki, Y.; Riaz, S.; Abdul Karim, M.A.; Abu-Hafizah, M.; Reagu, S.								10.1002/brb3.2617	Scopus	Wadoo, Ovais (26436249600); Latoo, Javed (55258490900); Alabdulla, Majid Ali (57219413867); Eltorki, Yassin Hassan (57195937845); Riaz, Sadaf (57189442701); Abdul Karim, Mustafa (57218704787); Abu-Hafizah, Mohammed (57720086800); Reagu, Shuja Mohd (36959776000)	26436249600; 55258490900; 57219413867; 57195937845; 57189442701; 57218704787; 57720086800; 36959776000	2022	Brain and Behavior	12	7	e2617			7	https://www.scopus.com/inward/record.uri?eid=2-s2.0-85131054590&doi=10.1002%2Fbrb3.2617&partnerID=40&md5=c234a58d898fcb7e61be6db6b60867a6	Mental Health Services, Hamad Medical Corporation, Doha, Qatar; College of Medicine, Qatar University, Doha, Qatar; Department of Psychiatry, Weill Cornell Medicine-Qatar, Doha, Ad-Dawhah, Qatar	Wadoo, Ovais, Mental Health Services, Hamad Medical Corporation, Doha, Qatar, College of Medicine, Qatar University, Doha, Qatar; Latoo, Javed, Mental Health Services, Hamad Medical Corporation, Doha, Qatar; Alabdulla, Majid Ali, Mental Health Services, Hamad Medical Corporation, Doha, Qatar, College of Medicine, Qatar University, Doha, Qatar; Eltorki, Yassin Hassan, Mental Health Services, Hamad…	Background: Clozapine is the gold standard in the management of treatment-resistant schizophrenia. Despite its clinically proven efficacy clozapine utilization is variable globally and published evidence is suggestive of its underutilization. Research from the Arab region on clozapine utilization is limited. The aim of our descriptive observational study was to evaluate the prescribing practice o…	antipsychotic prescribing; clozapine; mental health services	amisulpride; aripiprazole; chlorpromazine; clozapine; flupentixol; haloperidol; olanzapine; paliperidone; quetiapine; risperidone; sulpiride; trifluoperazine; zuclopenthixol; neuroleptic agent; adolescent; adult; aged; Article; bipolar disorder; cardiovascular disease; child; chronic disease; cohort analysis; comorbidity; controlled study; delusional disorder; descriptive research; drug dependenc…	S. Reagu; Mental Health Services, Hamad Medical Corporation, Doha, Qatar; email: sreagu@hamad.qa		John Wiley and Sons Ltd	21623279			35647930	English	Brain Behav.	Article	Final	All Open Access; Gold Open Access; Green Accepted Open Access; Green Open Access	Scopus	2-s2.0-85131054590
FALSE	FALSE	FALSE	TRUE	FALSE	Keep	155		Prevalence, risk factors, and interventions for obesity in Saudi Arabia: A systematic review	Salem, V.; Alhusseini, N.; Abdul Razack, H.I.; Naoum, A.; Sims, O.T.; Alqahtani, S.A.								10.1111/obr.13448	Scopus	Salem, Victoria (24178474100); Alhusseini, Noara K. (57204839287); Abdul Razack, Habeeb Ibrahim (57285197800); Naoum, Anastasia (57203517856); Sims, Omar T. (55857298600); Alqahtani, Saleh A. (21741991200)	24178474100; 57204839287; 57285197800; 57203517856; 55857298600; 21741991200	2022	Obesity Reviews	23	7	e13448			85	https://www.scopus.com/inward/record.uri?eid=2-s2.0-85127320787&doi=10.1111%2Fobr.13448&partnerID=40&md5=1724d13a9f268c011a3696fb2208ec4e	Department of Metabolism, Imperial College London, London, United Kingdom; Imperial College Healthcare NHS Trust, London, United Kingdom; College of Medicine Alfaisal University, Riyadh, Riyad, Saudi Arabia; College of Medicine, Riyadh, Riyad, Saudi Arabia; Universiti Putra Malaysia, Serdang, Selangor, Malaysia; Ritme Consultancy, Rotterdam, Netherlands; College of Arts and Sciences, Birmingham, …	Salem, Victoria, Department of Metabolism, Imperial College London, London, United Kingdom, Imperial College Healthcare NHS Trust, London, United Kingdom; Alhusseini, Noara K., College of Medicine Alfaisal University, Riyadh, Riyad, Saudi Arabia; Abdul Razack, Habeeb Ibrahim, College of Medicine, Riyadh, Riyad, Saudi Arabia, Universiti Putra Malaysia, Serdang, Selangor, Malaysia; Naoum, Anastasia…	Saudi Arabia (SA) has a reported obesity prevalence greater than the global average. Here, we systematically review firstly the prevalence and associated factors (59 studies) and secondly the pharmacological, lifestyle, and surgical interventions for obesity (body mass index, >30 kg/m2) in SA (29 studies) between December 2020 and March 2021 in PubMed, Medline, Embase, PsycINFO, and Cochrane. Pee…	bariatric surgery; body weight loss; lifestyle interventions; obesity; risk factors; Saudi Arabia	glucagon like peptide 1 receptor agonist; age; bariatric surgery; beverage; clinical outcome; comorbidity; diabetes mellitus; diet; dyslipidemia; education; food intake; gender; geography; heredity; human; hypertension; income; lifestyle; lung complication; marriage; neurological complication; obesity; peripheral neuropathy; pharmaceutical care; physical activity; postoperative complication; prev…	S.A. Alqahtani; Liver Transplant Centre, King Faisal Specialist Hospital & Research Centre, Riyadh, Saudi Arabia; email: salalqahtani@kfshrc.edu.sa		John Wiley and Sons Inc	14677881		ORBEB	35338558	English	Obes. Rev.	Review	Final	All Open Access; Green Accepted Open Access; Green Open Access; Hybrid Gold Open Access	Scopus	2-s2.0-85127320787
FALSE	FALSE	FALSE	TRUE	FALSE	Keep	156		ICT Enabled Disease Diagnosis, Treatment and Management—A Holistic Cost-Effective Approach Through Data Management and Analysis in UAE and India	Manoj Kumar, M.; Patil, J.; Aditya Shastry, K.A.; Shiva Darshan, S.; Sastry, N.K.B.; Azaad Moonesar, I.A.; Atalla, S.; Almuraqab, N.; Rao, A.								10.3389/frai.2022.909101	Scopus	Manoj Kumar, M. V. (57218772075); Patil, Jagadish (57783332500); Aditya Shastry, K. Adithya (56426201100); Shiva Darshan, S. L. (57200289974); Sastry, Nanda Kumar Bidare (37052785000); Azaad Moonesar, Immanuel Azaad (57200596537); Atalla, Shadi (36611295600); Almuraqab, Nasser A.Saif (57212264050); Rao, Ananth (55453609800)	57218772075; 57783332500; 56426201100; 57200289974; 37052785000; 57200596537; 36611295600; 57212264050; 55453609800	2022	Frontiers in Artificial Intelligence	5		909101			7	https://www.scopus.com/inward/record.uri?eid=2-s2.0-85133523162&doi=10.3389%2Ffrai.2022.909101&partnerID=40&md5=b9f45347efaf1e8ee3d5bb3ab97c2ff8	Department of Information Science and Engineering, Nitte Meenakshi Institute of Technology, Bengaluru, KA, India; Department of Computer Science and Engineering, Nitte Meenakshi Institute of Technology, Bengaluru, KA, India; Ramaiah Medical College, Bengaluru, KA, India; Mohammed Bin Rashid School of Government, Dubai, United Arab Emirates; College of Engineering and Information Technology, Unive…	Manoj Kumar, M. V., Department of Information Science and Engineering, Nitte Meenakshi Institute of Technology, Bengaluru, KA, India; Patil, Jagadish, Department of Information Science and Engineering, Nitte Meenakshi Institute of Technology, Bengaluru, KA, India; Aditya Shastry, K. Adithya, Department of Information Science and Engineering, Nitte Meenakshi Institute of Technology, Bengaluru, KA,…	This concept paper addresses specific challenges identified in the UN 2030 Agenda Sustainable Development Goals (SDG) as well as the National Health Policy of India (NHP-India) and the Ministry of Health Policy of UAE (MHP-UAE). This policy calls for a digital health technology ecosystem. SDG Goal 1 and its related objectives are conceptualized which serves as the foundation for Virtual Consultat…	out of pocket expenses; point of care (POC); Primary health centers (PHC); SDG-3; SDG-8; SDG-9; virtual health clinics (VHC)		M. Kumar M V; Department of Information Science and Engineering, Nitte Meenakshi Institute of Technology, Bangalore, India; email: manojmv24@gmail.com; N.K.B. Sastry; Ramaiah Medical College and Hospitals, Bangalore, India; email: bsnandakumar@gmail.com; I.A. Moonesar; School of Government, Dubai, United Arab Emirates; email: immanuel.moonesar@mbrsg.ac.ae		Frontiers Media S.A.					English	Frontier. Artif. Intell.	Article	Final	All Open Access; Gold Open Access; Green Final Open Access; Green Open Access	Scopus	2-s2.0-85133523162
TRUE	FALSE	TRUE	TRUE	FALSE	Keep	157		Implementation of the first pharmacist-led diabetes clinic at Ministry of Health Hospitals, Saudi Arabia	Alnais, M.A.; Altebainawi, A.F.								10.1002/jac5.1602	Scopus	Alnais, Meshal Abdullah (57455359200); Altebainawi, Ali F. (57210816381)	57455359200; 57210816381	2022	JACCP Journal of the American College of Clinical Pharmacy	5	5		509	515	0	https://www.scopus.com/inward/record.uri?eid=2-s2.0-85124757219&doi=10.1002%2Fjac5.1602&partnerID=40&md5=aefc006f75e0aa8fade3e6a5a798b8bf	Pharmaceutical Care Services, King Salman Specialist Hospital, Ha'il, Ha'il, Saudi Arabia; King Saud University, Riyadh, Riyad, Saudi Arabia	Alnais, Meshal Abdullah, Pharmaceutical Care Services, King Salman Specialist Hospital, Ha'il, Ha'il, Saudi Arabia; Altebainawi, Ali F., Pharmaceutical Care Services, King Salman Specialist Hospital, Ha'il, Ha'il, Saudi Arabia, King Saud University, Riyadh, Riyad, Saudi Arabia	Background: The burden of diabetes mellitus (DM) is increasing and becoming a public health concern in Saudi Arabia, with one in every four adults living with diagnosed DM. Aims: To provide the framework for other MOH hospitals seeking to establish their own Pharmacist-Led Diabetic Clinic (PLDCs). Materials & Methods: The PLDC service is provided through a collaborative practice agreement (CPA). …	clinical pharmacist; diabetes mellitus; Saudi Arabia	Article; classification; clinical outcome; clinical pharmacist; clinical practice; collaborative care team; diabetes mellitus; health care planning; health education; health service; hospital; hospital management; human; laboratory test; medical assessment; medical order; medical staff; monitoring; patient care; population; prescribing practice; randomized controlled trial (topic); responsibility…	A.F. Altebainawi; Pharmaceutical Care Services, King Salman Specialist Hospital, Hail Health Cluster, Ministry of Health, Hail, Saudi Arabia; email: altebainawi@gmail.com		John Wiley and Sons Inc					English	JACCP J.Am. Coll. Clin. Pharm.	Article	Final		Scopus	2-s2.0-85124757219
TRUE	FALSE	TRUE	TRUE	FALSE	Keep	158		How is mental health care provided through community pharmacies? A quest for improvement	Samorinha, C.; Saidawi, W.; Saddik, B.; Abduelkarem, A.R.; Alzoubi, K.H.; Abu-Gharbieh, E.; Alzubaidi, H.								10.18549/PharmPract.2022.2.2648	Scopus	Samorinha, Catarina (35849486000); Saidawi, Ward (57202587886); Saddik, Basema Ahmad (23020079300); Abduelkarem, Abduelmula Rajab (6507062990); Alzoubi, Karem Hasan (8579544200); Abu-Gharbieh, Eman F. (24586714800); Alzubaidi, Hamzah Tareq (56609213200)	35849486000; 57202587886; 23020079300; 6507062990; 8579544200; 24586714800; 56609213200	2022	Pharmacy Practice	20	2	2648			11	https://www.scopus.com/inward/record.uri?eid=2-s2.0-85134060572&doi=10.18549%2FPharmPract.2022.2.2648&partnerID=40&md5=f4fe8764e52829c7f43ff07a31d46b24	University of Sharjah, Sharjah, Sharjah, United Arab Emirates; Department of Family and Community Medicine & Behavioral Sciences, College of Medicine, Sharjah, United Arab Emirates; Department of Pharmacy Practice and Pharmacotherapeutics, University of Sharjah, Sharjah, Sharjah, United Arab Emirates; College of Pharmacy, Sharjah, United Arab Emirates; Department of Clinical Sciences, College of …	Samorinha, Catarina, University of Sharjah, Sharjah, Sharjah, United Arab Emirates; Saidawi, Ward, University of Sharjah, Sharjah, Sharjah, United Arab Emirates; Saddik, Basema Ahmad, Department of Family and Community Medicine & Behavioral Sciences, College of Medicine, Sharjah, United Arab Emirates; Abduelkarem, Abduelmula Rajab, Department of Pharmacy Practice and Pharmacotherapeutics, Univers…	Background: Mental disease burden is increasing globally, and a substantial shortage of mental health professionals remains. Community pharmacists can improve population mental health outcomes to bridge the mental health care gap. However, there is a paucity of data on community pharmacists’ provision of mental health care. Objective: To assess community pharmacist-delivered care to people with m…	Attitude; Community pharmacy services; Mental health; Pharmacists; Professional practice	antidepressant agent; psychotropic agent; 5 point scale; adult; anxiety; Article; awareness; communication skill; community mental health service; community pharmacist; Comprehensive Medication Management; conceptual framework; content analysis; controlled study; counseling; cross-sectional study; depression; education; emotional discomfort; exploratory behavior; female; health care personnel; he…			Grupo de Investigacion en Atencion Farmaceutica	1885642X		PPHRG		English	Pharm. Pract.	Article	Final	All Open Access; Gold Open Access; Green Accepted Open Access; Green Open Access	Scopus	2-s2.0-85134060572
FALSE	FALSE	FALSE	TRUE	FALSE	Keep	159		Systemic Treatments for Adult Patients with Moderate-to-Severe Psoriasis: Consensus Statements for the United Arab Emirates	Al-Hammadi, A.; Al Murrawi, M.; Ali, H.R.; Reda, A.M.; Dayem, H.A.; Alnaqbi, J.; Abdelhadi, Z.; Hantirah, S.; Alnaeem, A.; Al Marzooqi, F.; Al Falasi, A.; Albreiki, F.; Aljefri, K.; Al Ali, F.								10.2174/02666211213145047	Scopus	Al-Hammadi, Anwar (15847668200); Al Murrawi, Muna (57746116400); Ali, Huda Rajab (58281692800); Reda, Ashraf Mohamed (57190375551); Dayem, Hussein Abdel (6602071339); Alnaqbi, Jawaher Mohamed R. (57315463600); Abdelhadi, Zaidoon M. (57216901191); Hantirah, Samir A. (23567923000); Alnaeem, Ayman (57746020100); Al Marzooqi, Fatima H. (6504015857); Al Falasi, Amani A. (55565219500); Albreiki, Fatima…	15847668200; 57746116400; 58281692800; 57190375551; 6602071339; 57315463600; 57216901191; 23567923000; 57746020100; 6504015857; 55565219500; 57746220200; 56344401800; 57746020200	2022	New Emirates Medical Journal	3	1		17	34	0	https://www.scopus.com/inward/record.uri?eid=2-s2.0-85132118141&doi=10.2174%2F02666211213145047&partnerID=40&md5=b7ff9d455996060b69800658370f91c6	Dermamed Clinic, Dubai, Dubai, United Arab Emirates; Dr. Muna AlMurrawi Medical Center, Abu Dhabi, United Arab Emirates; Abu Dhabi Health Services Company, Abu Dhabi, Abu Dhabi, United Arab Emirates; Mediclinic Welcare Hospital, Dubai, United Arab Emirates; Mediclinic Al Noor Hospital, Abu Dhabi, Abu Dhabi, United Arab Emirates; Fujairah Hospital, Fujairah, United Arab Emirates; Sheikh Khalifa Me…	Al-Hammadi, Anwar, Dermamed Clinic, Dubai, Dubai, United Arab Emirates; Al Murrawi, Muna, Dr. Muna AlMurrawi Medical Center, Abu Dhabi, United Arab Emirates; Ali, Huda Rajab, Abu Dhabi Health Services Company, Abu Dhabi, Abu Dhabi, United Arab Emirates; Reda, Ashraf Mohamed, Mediclinic Welcare Hospital, Dubai, United Arab Emirates; Dayem, Hussein Abdel, Mediclinic Al Noor Hospital, Abu Dhabi, Abu…	Background: Psoriasis is a chronic, immune-mediated disease characterized by mild localized plaques to severe plaques involving any part of the skin; it has a pronounced effect on patients' quality of life. In the United Arab Emirates (UAE), there are limited local guidelines for the management of patients with psoriasis in daily clinical practice. Objectives: The study aimed to develop consensus…	Biologic therapy; Consensus statement; Dermatology; Medication therapy management; Non-biologic therapy; Psoriasis		A. Al Hammadi; DermaMed Clinic, Dubai, United Arab Emirates; email: skinest@hotmail.com		Bentham Science Publishers	2506882				English	New. Emirate. Med. J.	Review	Final	All Open Access; Hybrid Gold Open Access	Scopus	2-s2.0-85132118141
TRUE	FALSE	TRUE	TRUE	FALSE	Keep	160		Patient satisfaction with pharmaceutical care services for chronic diseases and their medication adherence during COVID-19 in Saudi Arabia	Lucca, J.M.; Kurdi, S.; Albaqshi, B.; Joseph, R.								10.1093/ijpp/riab085	Scopus	Lucca, Jisha Myalil (54383569300); Kurdi, Sawsan M. (57193310602); Albaqshi, Batool Taleb (57564382900); Joseph, Royes (56438831000)	54383569300; 57193310602; 57564382900; 56438831000	2022	International Journal of Pharmacy Practice	30	2		136	142	4	https://www.scopus.com/inward/record.uri?eid=2-s2.0-85131219983&doi=10.1093%2Fijpp%2Friab085&partnerID=40&md5=6358c0c89da61043bc4c993e4d4542c1	Department of Pharmacy Practice, Imam Abdulrahman Bin Faisal University, Dammam, Ash Sharqiyah, Saudi Arabia	Lucca, Jisha Myalil, Department of Pharmacy Practice, Imam Abdulrahman Bin Faisal University, Dammam, Ash Sharqiyah, Saudi Arabia; Kurdi, Sawsan M., Department of Pharmacy Practice, Imam Abdulrahman Bin Faisal University, Dammam, Ash Sharqiyah, Saudi Arabia; Albaqshi, Batool Taleb, Department of Pharmacy Practice, Imam Abdulrahman Bin Faisal University, Dammam, Ash Sharqiyah, Saudi Arabia; Joseph…	Objectives: During the ongoing coronavirus 2019 (COVID-19) pandemic, chronic disease management and medication adherence have become challenging; thus, health-related quality of life may have been compromised. As highly trusted healthcare providers, pharmacies in Saudi Arabia have undergone restructuring or redesign to cope with the current demands during the pandemic. The study assessed satisfac…	chronic disease; COVID-19; medication adherence; patient satisfaction; pharmaceutical services; Saudi Arabia	adult; Article; chronic disease; controlled study; coronavirus disease 2019; cross-sectional study; European Quality of Life 5 Dimensions questionnaire; female; follow up; health care delivery; health care need; health care survey; hospital pharmacy; human; major clinical study; male; medication compliance; middle aged; pandemic; patient satisfaction; pharmaceutical care; pharmacist; quality of l…	R. Joseph; Department of Pharmacy Practice, College of Clinical Pharmacy, Imam Abdulrahman Bin Faisal University, Dammam, Saudi Arabia; email: rjchacko@iau.edu.sa		Oxford University Press	9617671		IJPPF	35294010	English	Int. J. Pharm. Pract.	Article	Final	All Open Access; Bronze Open Access	Scopus	2-s2.0-85131219983
FALSE	FALSE	FALSE	TRUE	FALSE	Keep	161		Knowledge, Attitude and Perception of Pharmacy Students towards Pharmacogenomics and Genetics: An Observational Study from King Saud University	Arafah, A.; Rehman, M.U.; Syed, W.; Babelghaith, S.D.; Alwhaibi, A.; Al-Arifi, M.N.								10.3390/genes13020269	Scopus	Arafah, Azher Mustafa (57191909690); Rehman, M. U. (37029953700); Syed, Wajid (57205098180); Babelghaith, Salmeen D. (56659434600); Alwhaibi, Abdulrahman (56721409700); Al-Arifi, Mohamed Nasser (6602271561)	57191909690; 37029953700; 57205098180; 56659434600; 56721409700; 6602271561	2022	Genes	13	2	269			27	https://www.scopus.com/inward/record.uri?eid=2-s2.0-85124078022&doi=10.3390%2Fgenes13020269&partnerID=40&md5=b3c4ee386418d7cfdd9594a5ecb5505c	College of Pharmacy, Riyadh, Riyad, Saudi Arabia	Arafah, Azher Mustafa, College of Pharmacy, Riyadh, Riyad, Saudi Arabia; Rehman, M. U., College of Pharmacy, Riyadh, Riyad, Saudi Arabia; Syed, Wajid, College of Pharmacy, Riyadh, Riyad, Saudi Arabia; Babelghaith, Salmeen D., College of Pharmacy, Riyadh, Riyad, Saudi Arabia; Alwhaibi, Abdulrahman, College of Pharmacy, Riyadh, Riyad, Saudi Arabia; Al-Arifi, Mohamed Nasser, College of Pharmacy, Riy…	Pharmacists are considered among the most accessible healthcare workers in fundamental positions to implement new clinical initiatives, such as pharmacogenomics services. The scope of pharmacogenomics in improving health outcomes and the quality of health care is well-known. Implementation of such initiatives requires adequate knowledge, perception, and positive attitudes among pharmacists. A stu…	Attitude; Genetic testing; Knowledge; Pharmacogenomics; Pharmacy students	adult; Article; clinical practice; cross-sectional study; curriculum; feasibility study; female; health care quality; human; male; medical education; observational study; pharmacogenetics; pharmacogenomics; pharmacy student; professional knowledge; questionnaire; Saudi Arabia; student attitude; young adult; attitude to health; education; perception; university; Cross-Sectional Studies; Education,…	A. Alwhaibi; Department of Clinical Pharmacy, College of Pharmacy, King Saud University, Riyadh, 11451, Saudi Arabia; email: aalwhaibi@ksu.edu.sa		MDPI				35205314	English	Genes	Article	Final	All Open Access; Gold Open Access; Green Final Open Access; Green Open Access	Scopus	2-s2.0-85124078022
FALSE	FALSE	FALSE	TRUE	FALSE	Keep	162		Association between intention to leave work and quality of work-life of Saudi pharmacists	Algazlan, N.; Al-Jedai, A.; AlAmri, A.; Alshehri, A.M.; AlDaiji, L.; Almogbel, Y.								10.1016/j.jsps.2021.12.022	Scopus	Algazlan, Nouf (57418283600); Al-Jedai, Ahmed Hamdan (6506261925); AlAmri, Abdulrahman M. (59576089400); Alshehri, Ahmed M. (56407046300); AlDaiji, Lamees Abdullah (57417527500); Almogbel, Yasser S. (55967578200)	57418283600; 6506261925; 59576089400; 56407046300; 57417527500; 55967578200	2022	Saudi Pharmaceutical Journal	30	2		103	107	7	https://www.scopus.com/inward/record.uri?eid=2-s2.0-85123087960&doi=10.1016%2Fj.jsps.2021.12.022&partnerID=40&md5=12820c9cc30f3aae4bd90c3cbcec1e59	Department of Pharmacy Practice, Qassim University, Al-Mulida, Al Qasim, Saudi Arabia; Deputyship of Therapeutic Affairs, Ministry of Health Saudi Arabia, Riyadh, Riyad, Saudi Arabia; Colleges of Medicine and Pharmacy, Alfaisal University, Riyadh, Riyad, Saudi Arabia; Pharmaceutical Care Department, National Guard Health Affairs, Riyadh, Riyad, Saudi Arabia; King Saud bin Abdulaziz University for…	Algazlan, Nouf, Department of Pharmacy Practice, Qassim University, Al-Mulida, Al Qasim, Saudi Arabia; Al-Jedai, Ahmed Hamdan, Deputyship of Therapeutic Affairs, Ministry of Health Saudi Arabia, Riyadh, Riyad, Saudi Arabia, Colleges of Medicine and Pharmacy, Alfaisal University, Riyadh, Riyad, Saudi Arabia; AlAmri, Abdulrahman M., Pharmaceutical Care Department, National Guard Health Affairs, Riy…	Background/Aim: Pharmacists are one of the most essential healthcare professionals, with substantial clinical knowledge and skills in the use of medications. Pharmacists provide patient care services and contribute to the enhancement of health outcomes, which increases their workload. This study was conducted to determine the association between intention to leave work and quality of work life (Q…	Intention to leave; Pharmacist; Pharmacy; Quality of work-life (QWL)	adult; article; child; controlled study; cross-sectional study; demography; female; human; human experiment; major clinical study; male; married person; pharmacist; quality of life; questionnaire; Saudi Arabia	Y. Almogbel; Department of Pharmacy Practice, College of Pharmacy, Qassim University, Qassim, Buraidah 51452, Saudi Arabia; email: y.almogbel@qu.edu.sa		Elsevier B.V.	13190164		SPJOE		English	Saudi Pharm. J.	Article	Final	All Open Access; Green Accepted Open Access; Green Open Access; Hybrid Gold Open Access	Scopus	2-s2.0-85123087960
TRUE	FALSE	TRUE	TRUE	FALSE	Keep	163		Impact of pharmacist-involved collaborative care on diabetes management in a primary healthcare setting using real-world data	Abdulrhim, S.; Awaisu, A.; Mohamed Ibrahim, M.I.M.; Diab, M.I.; Hussain, M.A.M.; Al Raey, H.; Ismail, M.T.; Sankaralingam, S.								10.1007/s11096-021-01327-x	Scopus	Abdulrhim, Sara Hamdi (57195938262); Awaisu, Ahmed (25624446500); Mohamed Ibrahim, Mohamed Izham B. (57195534191); Diab, Mohammad Issam (36149117900); Hussain, Mohamed Abdelazim (57214792556); Al Raey, Hend (57207568221); Ismail, Mohammed Thahir (57217985395); Sankaralingam, Sowndramalingam (12808821800)	57195938262; 25624446500; 57195534191; 36149117900; 57214792556; 57207568221; 57217985395; 12808821800	2022	International Journal of Clinical Pharmacy	44	1		153	162	9	https://www.scopus.com/inward/record.uri?eid=2-s2.0-85116999216&doi=10.1007%2Fs11096-021-01327-x&partnerID=40&md5=bb41147a150d9d35645f12708f0da6e6	Department of Clinical Pharmacy and Practice, College of Pharmacy, Qatar University, Doha, Qatar; Qatar Petroleum, Doha, Qatar	Abdulrhim, Sara Hamdi, Department of Clinical Pharmacy and Practice, College of Pharmacy, Qatar University, Doha, Qatar; Awaisu, Ahmed, Department of Clinical Pharmacy and Practice, College of Pharmacy, Qatar University, Doha, Qatar; Mohamed Ibrahim, Mohamed Izham B., Department of Clinical Pharmacy and Practice, College of Pharmacy, Qatar University, Doha, Qatar; Diab, Mohammad Issam, Department…	Background Diabetes mellitus is a complex multi-system disorder, requiring multi-disciplinary care. The conventional care model, where physicians are the sole caregivers may not be optimal. Addition of other healthcare team members improves healthcare outcomes for patients with diabetes. Aim To evaluate the impact of pharmacist-involved collaborative care on diabetes-related outcomes among patien…	Clinical outcomes; Collaborative care; Diabetes; Pharmacist-involved; Primary care	hemoglobin A1c; lipid; low density lipoprotein cholesterol; glycosylated hemoglobin; Article; blood pressure; body mass; cholesterol blood level; cohort analysis; collaborative care team; controlled study; diabetes mellitus; female; follow up; glycemic control; hemoglobin blood level; human; lipid blood level; major clinical study; male; patient care; pharmacist; primary health care; retrospectiv…	S. Sankaralingam; Department of Clinical Pharmacy and Practice, College of Pharmacy, QU Health, Qatar University, Doha, Qatar; email: sownd@qu.edu.qa		Springer Science and Business Media Deutschland GmbH	22107703			34637104	English	Int. J. Clin. Pharm.	Article	Final		Scopus	2-s2.0-85116999216
FALSE	FALSE	FALSE	TRUE	FALSE	Keep	164		Pharmaceutical care program for Polymedicated elderly patients visiting Community Pharmacies in UAE during COVID-19 Pandemic: A Study Protocol	Dawood, B.S.; Alomar, M.; Palaian, S.								10.52711/0974-360X.2022.00050	Scopus	Dawood, Bayan S. (57471057000); Alomar, Muaed Jamal (26027706100); Palaian, Subish (23498578400)	57471057000; 26027706100; 23498578400	2022	Research Journal of Pharmacy and Technology	15	1		305	310	2	https://www.scopus.com/inward/record.uri?eid=2-s2.0-85125444920&doi=10.52711%2F0974-360X.2022.00050&partnerID=40&md5=69a3f404207cdfb169f1054a9d730257	College of Pharmacy and Health Sciences, Ajman University, Ajman, Ajman, United Arab Emirates	Dawood, Bayan S., College of Pharmacy and Health Sciences, Ajman University, Ajman, Ajman, United Arab Emirates; Alomar, Muaed Jamal, College of Pharmacy and Health Sciences, Ajman University, Ajman, Ajman, United Arab Emirates; Palaian, Subish, College of Pharmacy and Health Sciences, Ajman University, Ajman, Ajman, United Arab Emirates	Background: The profession of pharmacy nowadays is expanding from dispensing medication to evidence-based, patient-centered approach, in which optimizing pharmacologic therapy is the goal. Community pharmacists can optimize the overall quality of care especially in rural populations where people most of the time can’t afford to visit physician. Pharmacist caring of patients is the new pharmacist’…	Community pharmacist; MARS; Medication therapy management; Pharmaceutical care; SF-36	adult; Article; community pharmacist; coronavirus disease 2019; female; follow up; health program; human; human experiment; interview; major clinical study; male; medication compliance; medication therapy management; pandemic; pharmaceutical care; pharmacy (shop); polypharmacy; questionnaire; sampling; Short Form 36; training; United Arab Emirates	B.S. Dawood; College of Pharmacy and Health Sciences, Ajman University, Ajman, United Arab Emirates; email: bayan.dd76@gmail.com		Research Journal of Pharmacy and Technology	0974360X; 09743618				English	Res. J. Pharm. Technol.	Article	Final		Scopus	2-s2.0-85125444920
FALSE	FALSE	FALSE	TRUE	FALSE	Keep	165		Agreement of medicine and pharmacy students on quality of drug information	Zachariah, S.; Thomas, D.; Mohamed, F.; Chiraparambil, M.; Soorya, A.; Parveen, A.; Singh, B.; Gopakumar, A.; Baker, D.E.								10.46542/PE.2022.221.771777	Scopus	Zachariah, Seeba (55504652300); Thomas, Dixon J. (16164286300); Mohamed, Farhanah (57226057262); Chiraparambil, Muhsina (57226082659); Soorya, Aadith (58028613600); Parveen, Affana (57226088303); Singh, Baljinder (58594597900); Gopakumar, Aji (55544154900); Baker, Danial E. (35549338300)	55504652300; 16164286300; 57226057262; 57226082659; 58028613600; 57226088303; 58594597900; 55544154900; 35549338300	2022	Pharmacy Education	22	1		771	777	0	https://www.scopus.com/inward/record.uri?eid=2-s2.0-85164562635&doi=10.46542%2FPE.2022.221.771777&partnerID=40&md5=defad14d921921dde48a66d432718f45	College of Pharmacy, Gulf Medical University, Ajman, Ajman, United Arab Emirates; College of Medicine, Gulf Medical University, Ajman, Ajman, United Arab Emirates; Department of Research, Emirates Health Services, Dubai, United Arab Emirates; College of Pharmacy and Pharmaceutical Sciences, Washington State University, Sunnyvale, CA, United States	Zachariah, Seeba, College of Pharmacy, Gulf Medical University, Ajman, Ajman, United Arab Emirates; Thomas, Dixon J., College of Pharmacy, Gulf Medical University, Ajman, Ajman, United Arab Emirates; Mohamed, Farhanah, College of Pharmacy, Gulf Medical University, Ajman, Ajman, United Arab Emirates; Chiraparambil, Muhsina, College of Pharmacy, Gulf Medical University, Ajman, Ajman, United Arab Em…	Objective: Drug information responses are usually given by pharmacists to physicians. These responses are intended to improve interprofessional care and patient outcomes. This study was conducted to assess if medicine and pharmacy students agree on the quality of drug information responses. Methods: All patient or population-specific responses created in 2021 by the pharmacy students during their…	Drug information; Interprofessional; Quality assessment	adult; Article; clinical pharmacist; cohort analysis; controlled study; drug information; experiential learning; female; human; interprofessional education; kappa statistics; Likert scale; male; medicine; pharmacist; pharmacy (shop); pharmacy student; quality control; treatment outcome; United Arab Emirates; university hospital	D. Thomas; College of Pharmacy, Gulf Medical University, Ajman, United Arab Emirates; email: dr.dixon@gmu.ac.ae		International Pharmaceutical Federation	15602214		PLACB		English	Pharm. Educ.	Article	Final	All Open Access; Gold Open Access	Scopus	2-s2.0-85164562635
TRUE	FALSE	TRUE	TRUE	FALSE	Keep	166		Levels of agreement among clinical pharmacists on the impact of pharmaceutical interventions in Oman: A retrospective analysis	Al-Maqbali, J.S.; Taqi, A.; al-Hamadani, B.; Gamal, S.; Al-Lawati, E.; Al Himali, N.; Bahram, F.; Al-Jabri, S.; Al-Sharji, N.; Homood, S.; Al Siyabi, B.; Al Siyabi, E.; Al-Ajmi, S.; al-Balushi, K.; Al-Zakwani, I.								10.18549/PharmPract.2022.3.2708	Scopus	Al-Maqbali, Juhaina Salim (57224518062); Taqi, Aqila (58583407900); al-Hamadani, Buthaina (57904068400); Gamal, Sarah (57904681500); Al-Lawati, Esra (57904879100); Al Himali, Najwa (57753921700); Bahram, Fatima (57904681600); Al-Jabri, Suad (57904681700); Al-Sharji, Nashwa (57903652100); Homood, Saud (57905080500); Al Siyabi, Bushra (57903865400); Al Siyabi, Ekram (57211056611); Al-Ajmi, Samyia (…	57224518062; 58583407900; 57904068400; 57904681500; 57904879100; 57753921700; 57904681600; 57904681700; 57903652100; 57905080500; 57903865400; 57211056611; 57904483800; 57905080600; 55903793100	2022	Pharmacy Practice	20	3	2708			3	https://www.scopus.com/inward/record.uri?eid=2-s2.0-85138726887&doi=10.18549%2FPharmPract.2022.3.2708&partnerID=40&md5=554cf37e8aa7443d2e11833f27de7611	Department of Pharmacy, Sultan Qaboos University College of Medicine and Health Sciences, Muscat, Oman; Department of Pharmacy, Sultan Qaboos University Hospital, Muscat, Oman	Al-Maqbali, Juhaina Salim, Department of Pharmacy, Sultan Qaboos University College of Medicine and Health Sciences, Muscat, Oman; Taqi, Aqila, Department of Pharmacy, Sultan Qaboos University Hospital, Muscat, Oman; al-Hamadani, Buthaina, Department of Pharmacy, Sultan Qaboos University Hospital, Muscat, Oman; Gamal, Sarah, Department of Pharmacy, Sultan Qaboos University Hospital, Muscat, Oman;…	Objectives: Disagreement between health care providers on medication-related interventions can affect clinical outcomes. We aimed to study the outcomes and significance of clinical pharmacists’ interventions and evaluate the levels of agreement between different clinical pharmacists on the impact of pharmaceutical interventions. Methodology: A retrospective study was conducted at a tertiary care …	clinical pharmacist; efficacy; interventions; level of agreement; toxicities	adult; article; clinical pharmacist; drug safety; female; human; major clinical study; male; Oman; outcome assessment; patient safety; retrospective study; tertiary care center	J.S. Al-Maqbali; Department of Pharmacy, Department of Pharmacology and Clinical Pharmacy, College of Medicine & Health Sciences, Sultan Qaboos University, Muscat, Oman; email: jsmm14@gmail.com		Grupo de Investigacion en Atencion Farmaceutica	1885642X		PPHRG		English	Pharm. Pract.	Article	Final	All Open Access; Gold Open Access; Green Accepted Open Access; Green Open Access	Scopus	2-s2.0-85138726887
TRUE	FALSE	TRUE	TRUE	FALSE	Keep	167		Exploring community pharmacist's knowledge, attitude, and practice toward the provision of pharmaceutical care. A prospective cross-sectional study from Saudi Arabia	Siddique, A.; Ahmed, E.; Al Zoghabi, M.; Alsaif, E.; Alhawshani, F.								10.4103/jpbs.jpbs_16_21	Scopus	Siddique, Abubakar (57992525100); Ahmed, Ejaz (57733715000); Al Zoghabi, Mohammed (57733884600); Alsaif, Emad (57733973100); Alhawshani, Faisal (57733542600)	57992525100; 57733715000; 57733884600; 57733973100; 57733542600	2022	Journal of Pharmacy and Bioallied Sciences	14	1		13	18	6	https://www.scopus.com/inward/record.uri?eid=2-s2.0-85131629528&doi=10.4103%2Fjpbs.jpbs_16_21&partnerID=40&md5=bd088ae92906cb62a3adb729370e1a74	Department of Pharmacy Practice, Qassim University, Al-Mulida, Al Qasim, Saudi Arabia; Department of Pharmacy Practice, Visveswarapura Institute of Pharmaceutical Sciences, Bengaluru, KA, India; Unaizah College of Pharmacy, Qassim University, Al-Mulida, Al Qasim, Saudi Arabia	Siddique, Abubakar, Department of Pharmacy Practice, Qassim University, Al-Mulida, Al Qasim, Saudi Arabia, Department of Pharmacy Practice, Visveswarapura Institute of Pharmaceutical Sciences, Bengaluru, KA, India; Ahmed, Ejaz, Department of Pharmacy Practice, Qassim University, Al-Mulida, Al Qasim, Saudi Arabia; Al Zoghabi, Mohammed, Unaizah College of Pharmacy, Qassim University, Al-Mulida, Al …	Background: Pharmaceutical care (PC) is the new way of practicing the pharmacist's rule; practicing the PC will improve the quality of life of the patient by providing advices and counseling such as following up the patient after taking the medicines. Objective: Evaluating the knowledge, attitude, practice, and perceived barriers of community pharmacists in Qassim, Saudi Arabia, toward the provis…	Attitude; Community pharmacist; Knowledge; Pharmaceutical care; Practice; Qassim region	adult; Article; community pharmacist; cross-sectional study; female; follow up; health care personnel; human; lifestyle modification; male; outcome assessment; patient counseling; pharmaceutical care; pharmacist attitude; pharmacy (shop); pharmacy practice; prescribing error; prescription; privacy; professional knowledge; prospective study; quality of life; questionnaire; responsibility; Saudi Ar…	A. Siddique; Department of Pharmacy Practice, Unaizah College of Pharmacy, Qassim University, Qassim, Saudi Arabia; email: a.hussain@qu.edu.sa		Wolters Kluwer Medknow Publications					English	J. Pharm. Bioallied Sci.	Article	Final	All Open Access; Gold Open Access; Green Final Open Access; Green Open Access	Scopus	2-s2.0-85131629528
FALSE	FALSE	FALSE	TRUE	FALSE	Keep	168		Type 2 diabetes mellitus and its effect on quality of life in adolescents: A retrospective cohort study in Saudi Arabia; Cukrzyca typu 2 i jej wptyw na jakość życia nastolatków: badanie retrospektywne w Arabii Saudyjskiej	Shilbayeh, S.								10.5114/pedm.2022.113988	Scopus	Shilbayeh, Sireen Abdul Rahim (55989635000)	55989635000	2022	Pediatric Endocrinology, Diabetes and Metabolism	28	1		54	63	4	https://www.scopus.com/inward/record.uri?eid=2-s2.0-85126721002&doi=10.5114%2Fpedm.2022.113988&partnerID=40&md5=2ab07ed6005f8149cd92f5e7f295d79a	Department of Pharmaceutical Practice, Princess Nourah Bint Abdulrahman University, Riyadh, Riyad, Saudi Arabia	Shilbayeh, Sireen Abdul Rahim, Department of Pharmaceutical Practice, Princess Nourah Bint Abdulrahman University, Riyadh, Riyad, Saudi Arabia	Introduction: Quality of life (QoL) in adolescent patients suffering from type 2 diabetes mellitus (T2DM) has not been thoroughly ex-plored in Saudi Arabia. Herein, we aimed to measure the health-related quality of life (HRQoL) in adolescent patients suffering from T2DM and explore the correlation between adolescents' self- and parent-reporting of QoL scores, and glycaemic control (HbA<inf>1c</in…	adolescents; glycaemic control; health-related quality of life; Saudi Arabia; type 2 diabetes	hemoglobin A1c; insulin; thyroid hormone; thyrotropin; thyroxine; vitamin D; acanthosis nigricans; adolescent; algorithm; antidiabetic activity; Article; awareness; bariatric surgery; body mass; cohort analysis; diabetes mellitus; dyslipidemia; female; glycemic control; health care personnel; health program; healthy lifestyle; hormone determination; human; hyperphagia; hypothyroidism; interview; …	S. Shilbayeh; Department of Pharmaceutical Practice, College of Pharmacy, Princess Nourah bint Abdulrahman University (PNU), Riyadh, Saudi Arabia; email: ssabdulrahim@pnu.edu.sa		Termedia Publishing House Ltd.	2081237X			35307997	English	Pediatr. Endocrinolog. Diabetes Metabol.	Article	Final	All Open Access; Gold Open Access; Green Accepted Open Access; Green Open Access	Scopus	2-s2.0-85126721002
FALSE	FALSE	FALSE	TRUE	FALSE	Keep	169		Dental experiences related to oral care of children with autism spectrum disorders in Saudi Arabia: A literature review	AlHumaid, J.								10.1016/j.sdentj.2021.09.023	Scopus	AlHumaid, Jehan (56892771700)	56892771700	2022	Saudi Dental Journal	34	1		1	10	9	https://www.scopus.com/inward/record.uri?eid=2-s2.0-85116806657&doi=10.1016%2Fj.sdentj.2021.09.023&partnerID=40&md5=4b07d94960ce24db5bae09208f6cf5e5	Department of Preventive Dental Sciences, Imam Abdulrahman Bin Faisal University, Dammam, Ash Sharqiyah, Saudi Arabia	AlHumaid, Jehan, Department of Preventive Dental Sciences, Imam Abdulrahman Bin Faisal University, Dammam, Ash Sharqiyah, Saudi Arabia	The burden of autism spectrum disorder (ASD) in Saudi Arabia remains unclear with a dearth of literature, which focus on risk factors, prevalence, or interventions. This study is a review of the published literature related to dental experiences of children with ASD in Saudi Arabia. Twenty-two studies were included in this review, based on the predefined inclusion criteria which examined dental d…	Autism; Autism spectrum disorder; Autistic; Dental caries; Gingival disease; Oral health	anxiety; autism; child; controlled study; dental caries; dental health; gingiva disease; habit; health care organization; health care personnel; health care policy; health promotion; human; hygiene; interpersonal communication; intervention study; malocclusion; medical education; mouth hygiene; periodontal disease; pharmacist; prevalence; quality of life; quasi experimental study; questionnaire; …			Elsevier B.V.	10139052				English	Saudi Dent. J.	Review	Final	All Open Access; Green Accepted Open Access; Green Open Access; Hybrid Gold Open Access	Scopus	2-s2.0-85116806657
TRUE	FALSE	TRUE	TRUE	FALSE	Keep	170		Contribution of faculties of pharmacy in Arab countries to pharmacy practice research: A bibliometric analysis (1990-2020)	Sweileh, W.M.								10.1093/ijpp/riab051	Scopus	Sweileh, Waleed M. (8396445300)	8396445300	2021	International Journal of Pharmacy Practice	29	6		622	632	5	https://www.scopus.com/inward/record.uri?eid=2-s2.0-85122546816&doi=10.1093%2Fijpp%2Friab051&partnerID=40&md5=416772b28bdd4abbf3af7d0d2794a6ee	Department of Physiology, An-Najah National University, Nablus, Nablus, Palestine	Sweileh, Waleed M., Department of Physiology, An-Najah National University, Nablus, Nablus, Palestine	Objective: To provide an overview of pharmacy practice research by faculties of pharmacy in the Arab region using a bibliometric methodology. Method: Relevant articles were retrieved from SciVerse Scopus. The search strategy was developed to retrieve all articles published in pharmacy practice journals and those with specific keywords such as 'clinical pharmacy', 'community pharmacy', 'hospital p…	Arab countries; bibliometrics; pharmacy practice; research activity	non prescription drug; adverse drug reaction; Algeria; Arab; Article; Australia; Bahrain; bibliometrics; Canada; clinical pharmacy; Comoros; Djibouti; Egypt; financial management; France; hospital pharmacy; human; India; information dissemination; information processing; international cooperation; Iraq; Jordan; Kuwait; Lebanon; Libyan Arab Jamahiriya; Malaysia; Mauritania; medical research; medic…	W.M. Sweileh; Department of Physiology, Pharmacology/Toxicology, Division of Biomedical Sciences, College of Medicine and Health Sciences, An-Najah National University, Nablus, Palestine; email: waleedsweileh@yahoo.com		Oxford University Press	9617671		IJPPF	34355755	English	Int. J. Pharm. Pract.	Article	Final		Scopus	2-s2.0-85122546816
FALSE	FALSE	FALSE	TRUE	FALSE	Keep	171		Community Pharmacy Staff Knowledge, Opinion and Practice toward Drug Shortages in Saudi Arabia	Alsheikh, M.Y.; Alzahrani, M.A.; Alsharif, N.A.; Altowairqi, H.M.; Asiri, S.A.; Althubaiti, B.M.; Alshahrani, A.M.; Fathelrahman, A.I.; Alasmari, M.M.; Alotaibi, A.F.								10.1016/j.jsps.2021.09.001	Scopus	Alsheikh, Mona Y. (57204919320); Alzahrani, Maram A. (58256659100); Alsharif, Norah A. (57222979994); Altowairqi, Hadeel M. (57329631800); Asiri, Shahad Mohammed (57202436084); Althubaiti, Bushra M. (57329817300); Alshahrani, Ali Mofleh (57214337081); Fathelrahman, A. I. (8304910400); Alasmari, Moudi M. (57218164889); Alotaibi, Amal F. (57188585007)	57204919320; 58256659100; 57222979994; 57329631800; 57202436084; 57329817300; 57214337081; 8304910400; 57218164889; 57188585007	2021	Saudi Pharmaceutical Journal	29	12		1383	1391	5	https://www.scopus.com/inward/record.uri?eid=2-s2.0-85118887811&doi=10.1016%2Fj.jsps.2021.09.001&partnerID=40&md5=5dfee520c0180b2bd4309760210eca14	Department of Clinical Pharmacy, Taif University, Taif, Makkah al Mukarramah, Saudi Arabia; College of Medicine-Jeddah, Jeddah, Makkah al Mukarramah, Saudi Arabia; King Saud bin Abdulaziz University for Health Sciences, Riyadh, Riyad, Saudi Arabia; Department of Clinical Pharmacy, Umm Al-Qura University, Makkah, Makkah al Mukarramah, Saudi Arabia	Alsheikh, Mona Y., Department of Clinical Pharmacy, Taif University, Taif, Makkah al Mukarramah, Saudi Arabia; Alzahrani, Maram A., Department of Clinical Pharmacy, Taif University, Taif, Makkah al Mukarramah, Saudi Arabia; Alsharif, Norah A., Department of Clinical Pharmacy, Taif University, Taif, Makkah al Mukarramah, Saudi Arabia; Altowairqi, Hadeel M., Department of Clinical Pharmacy, Taif Un…	Drug shortages continue to pose a significant threat to public health and safety. Drug shortages not only worsen patient outcomes, but also significantly burden healthcare systems with additional costs. This study aimed to assess community pharmacy staff knowledge, opinion, and practice toward drug shortages in Saudi Arabia from November 2019 to March 2020. This was a cross-sectional study carrie…	Drug shortage; Knowledge; Perception; Pharmacist; Saudi Arabia	neuroleptic agent; adult; Article; attitude to health; cross-sectional study; diastolic blood pressure; drug shortage; female; Fisher exact test; health care cost; health care personnel; health survey; human; knowledge; Likert scale; major clinical study; male; middle aged; perception; pharmacist; pharmacy (shop); public opinion; quality of life; questionnaire; Saudi Arabia	M.Y. Alsheikh; Department of Clinical Pharmacy, College of Pharmacy, Taif University, Saudi Arabia; email: a.mona@tu.edu.sa		Elsevier B.V.	13190164		SPJOE		English	Saudi Pharm. J.	Article	Final	All Open Access; Green Accepted Open Access; Green Open Access; Hybrid Gold Open Access	Scopus	2-s2.0-85118887811
FALSE	FALSE	FALSE	TRUE	FALSE	Keep	172		A pharmacist-delivered smoking cessation program in Qatar: an exploration of pharmacists’ and patients’ perspectives of the program	El Hajj, M.S.; Sheikh Ali, S.A.S.; Awaisu, A.; Saleh, R.; Kheir, N.; Shami, R.								10.1007/s11096-021-01286-3	Scopus	El Hajj, Maguy Saffouh (25931462900); Sheikh Ali, Saba Abdal Salam (57218850053); Awaisu, Ahmed (25624446500); Saleh, Rana Ahmed (57201647777); Kheir, N. M. (23392423900); Shami, Rula (57193385200)	25931462900; 57218850053; 25624446500; 57201647777; 23392423900; 57193385200	2021	International Journal of Clinical Pharmacy	43	6		1574	1583	5	https://www.scopus.com/inward/record.uri?eid=2-s2.0-85107455121&doi=10.1007%2Fs11096-021-01286-3&partnerID=40&md5=bbbeb87f1977a2c983ad1dc17c3a9f52	Department of Clinical Pharmacy and Practice, College of Pharmacy, Qatar University, Doha, Qatar; Department of Pharmacy, Hamad Medical Corporation, Doha, Qatar; College of Pharmacy, Ajman University, Ajman, Ajman, United Arab Emirates; College of Health Sciences, Qatar University, Doha, Qatar	El Hajj, Maguy Saffouh, Department of Clinical Pharmacy and Practice, College of Pharmacy, Qatar University, Doha, Qatar; Sheikh Ali, Saba Abdal Salam, Department of Pharmacy, Hamad Medical Corporation, Doha, Qatar; Awaisu, Ahmed, Department of Clinical Pharmacy and Practice, College of Pharmacy, Qatar University, Doha, Qatar; Saleh, Rana Ahmed, Department of Clinical Pharmacy and Practice, Colle…	Background Tobacco use is one of the major causes of morbidity and mortality. An intensive pharmacist-delivered smoking cessation program was implemented in eight primary care pharmacies in Qatar. Objective This study aimed to qualitatively explore the perspectives of pharmacists and patients regarding their experiences in the program and their recommendations for improving it. Setting Primary ca…	Pharmacist; Qualitative research; Smoking cessation; Tobacco cessation	nicotine derivative; Article; behavior therapy; case study; communication barrier; controlled study; cultural factor; e-mail; follow up; health care system; human; major clinical study; mental stress; motivation; nicotine replacement therapy; patient attitude; personal experience; pharmacist attitude; pharmacy education; primary medical care; Qatar; qualitative analysis; religion; semi structured…	M.S. El Hajj; Department of Clinical Pharmacy and Practice, College of Pharmacy, QU Health Qatar University, Doha, 2713, Qatar; email: maguyh@qu.edu.qa		Springer Science and Business Media Deutschland GmbH	22107703			34080087	English	Int. J. Clin. Pharm.	Article	Final	All Open Access; Green Final Open Access; Green Open Access; Hybrid Gold Open Access	Scopus	2-s2.0-85107455121
[truncated: 265 more rows]
[truncated: 82 more columns]

## Sheet: 01-AllRecords
DB_ID	database_source	doi	Study_ID	Title	Abstract	authors	publication_year	Country	Study_Design	Population	Intervention	Comparator	Outcomes	Title_Screen	Abstract_Screen	FullText_Retrieved	Include/Exclude	Reason_for_Exclusion	journal/book	Publication Type	link
[truncated: 437 more rows]

[truncated: 12 more sheets: 01.1DupRemoved, 02-Cleaning, 03-TitleScreening, 04-FullTextSought, 05-Meta-AnalysisCandidates, 05-PRISMA, 06-Summary, MetaTable, QuasiTable, MetaBias, QuasiBias, Patients]
